# Supplementary material for: Synthesis, docking studies, biological activity of carbon monoxide release molecules based on coumarin derivatives
Source: Front Chem. 2022 Sep 29;10:996079. doi: 10.3389/fchem.2022.996079 (PMC9557063; doi:10.3389/fchem.2022.996079)
Supplement: Supplementary file 1 [file DataSheet2.ZIP]

Archive with 2 entries (2 files):
- comp.5.cif
- comp.5_cifreport.pdf
