# Supplementary material for: Synthesis, docking studies, biological activity of carbon monoxide release molecules based on coumarin derivatives
Source: Front Chem. 2022 Sep 29;10:996079. doi: 10.3389/fchem.2022.996079 (PMC9557063; doi:10.3389/fchem.2022.996079)
Supplement: Supplementary file 1 [file DataSheet2.ZIP › comp.5.cif]

data_liuhp_1106_3
_audit_creation_date               2020-11-10
_audit_creation_method
;
Olex2 1.2
(compiled 2018.05.29 svn.r3508 for OlexSys, GUI svn.r5506)
;
_shelx_SHELXL_version_number       '2018/3'
_audit_contact_author_address      ?
_audit_contact_author_email        ?
_audit_contact_author_name         ''
_audit_contact_author_phone        ?
_publ_contact_author_id_orcid      ?
_publ_section_references
;
Dolomanov, O.V., Bourhis, L.J., Gildea, R.J, Howard, J.A.K. & Puschmann, H.
 (2009), J. Appl. Cryst. 42, 339-341.

Sheldrick, G.M. (2008). Acta Cryst. A64, 112-122.

Sheldrick, G.M. (2015). Acta Cryst. C71, 3-8.
;
_chemical_name_common              ?
_chemical_name_systematic          ?
_chemical_formula_moiety           'C19 H10 Co2 O9'
_chemical_formula_sum              'C19 H10 Co2 O9'
_chemical_formula_weight           500.13
_chemical_melting_point            ?
loop_
  _atom_type_symbol
  _atom_type_description
  _atom_type_scat_dispersion_real
  _atom_type_scat_dispersion_imag
  _atom_type_scat_source
 'C' 'C' 0.0181 0.0091 'International Tables Vol C Tables 4.2.6.8 and 6.1.1.4'
 'H' 'H' 0.0000 0.0000 'International Tables Vol C Tables 4.2.6.8 and 6.1.1.4'
 'Co' 'Co' -2.3653 3.6143
 'International Tables Vol C Tables 4.2.6.8 and 6.1.1.4'
 'O' 'O' 0.0492 0.0322 'International Tables Vol C Tables 4.2.6.8 and 6.1.1.4'

_shelx_space_group_comment
;
The symmetry employed for this shelxl refinement is uniquely defined
by the following loop, which should always be used as a source of
symmetry information in preference to the above space-group names.
They are only intended as comments.
;
_space_group_crystal_system        'monoclinic'
_space_group_IT_number             14
_space_group_name_H-M_alt          'P 1 21/c 1'
_space_group_name_Hall             '-P 2ybc'
loop_
  _space_group_symop_operation_xyz
 'x, y, z'
 '-x, y+1/2, -z+1/2'
 '-x, -y, -z'
 'x, -y-1/2, z-1/2'

_cell_length_a                     19.8707(9)
_cell_length_b                     7.3081(3)
_cell_length_c                     29.0760(14)
_cell_angle_alpha                  90
_cell_angle_beta                   106.176(5)
_cell_angle_gamma                  90
_cell_volume                       4055.1(3)
_cell_formula_units_Z              8
_cell_measurement_reflns_used      2558
_cell_measurement_temperature      293.19(12)
_cell_measurement_theta_max        69.0630
_cell_measurement_theta_min        9.1240
_shelx_estimated_absorpt_T_max     0.879
_shelx_estimated_absorpt_T_min     0.457
_exptl_absorpt_coefficient_mu      13.267
_exptl_absorpt_correction_T_max    1.00000
_exptl_absorpt_correction_T_min    0.31431
_exptl_absorpt_correction_type     multi-scan
_exptl_absorpt_process_details
;
CrysAlisPro 1.171.38.43f (Rigaku Oxford Diffraction, 2015)
Empirical absorption correction using spherical harmonics,
 implemented in SCALE3 ABSPACK scaling algorithm.
;
_exptl_absorpt_special_details     ?
_exptl_crystal_colour              'clear dark red'
_exptl_crystal_colour_lustre       clear
_exptl_crystal_colour_modifier     dark
_exptl_crystal_colour_primary      red
_exptl_crystal_density_diffrn      1.638
_exptl_crystal_density_meas        ?
_exptl_crystal_density_method      ?
_exptl_crystal_description         needle
_exptl_crystal_F_000               2000
_exptl_crystal_size_max            0.07
_exptl_crystal_size_mid            0.02
_exptl_crystal_size_min            0.01
_exptl_transmission_factor_max     ?
_exptl_transmission_factor_min     ?
_diffrn_reflns_av_R_equivalents    0.0706
_diffrn_reflns_av_unetI/netI       0.1289
_diffrn_reflns_Laue_measured_fraction_full  0.993
_diffrn_reflns_Laue_measured_fraction_max  0.974
_diffrn_reflns_limit_h_max         16
_diffrn_reflns_limit_h_min         -23
_diffrn_reflns_limit_k_max         8
_diffrn_reflns_limit_k_min         -6
_diffrn_reflns_limit_l_max         35
_diffrn_reflns_limit_l_min         -31
_diffrn_reflns_number              14295
_diffrn_reflns_point_group_measured_fraction_full  0.993
_diffrn_reflns_point_group_measured_fraction_max  0.974
_diffrn_reflns_theta_full          67.684
_diffrn_reflns_theta_max           70.058
_diffrn_reflns_theta_min           4.414
_diffrn_ambient_environment        air
_diffrn_ambient_temperature        293.19(12)
_diffrn_detector                   'CCD plate'
_diffrn_detector_area_resol_mean   16.0733
_diffrn_detector_type              Eos
_diffrn_measured_fraction_theta_full  0.993
_diffrn_measured_fraction_theta_max  0.974
_diffrn_measurement_details
;
List of Runs (angles in degrees, time in seconds):

  # Type    Start    End  Width  t~exp~   \w     \q     \k     \f   Frames
--------------------------------------------------------------------------
  1  \w    -19.00  14.00   1.00    2.00    --    0.00  57.00  60.00   33
  2  \w     64.00 123.00   1.00    7.50    --   54.00  57.00 120.00   59
  3  \w    130.00 172.00   1.00   15.00    --  108.00 111.00  60.00   42
  4  \w     89.00 161.00   1.00   15.00    --  108.00  50.00  90.00   72
  5  \w    100.00 126.00   1.00   15.00    --  108.00 -50.00 150.00   26
  6  \w     51.00 126.00   1.00   15.00    --  108.00 -63.00  60.00   75
  7  \w     73.00 130.00   1.00   15.00    --  108.00 -63.00 -60.00   57
  8  \w    151.00 177.00   1.00   15.00    --  108.00  25.00-150.00   26
  9  \w     79.00 105.00   1.00   15.00    --  108.00  25.00-150.00   26
 10  \w     67.00 121.00   1.00    7.50    --   54.00  57.00-120.00   54
 11  \w     36.00 131.00   1.00   15.00    --  108.00 -38.00 -90.00   95
 12  \w     59.00  92.00   1.00   15.00    --  108.00-111.00-120.00   33
 13  \w    -15.00  72.00   1.00    7.50    --   54.00 -57.00 -30.00   87
 14  \w     -1.00  72.00   1.00    7.50    --   54.00 -57.00 150.00   73
 15  \w     40.00  97.00   1.00   15.00    --  108.00 -50.00 150.00   57
 16  \w     32.00  67.00   1.00    2.00    --    0.00  77.00 -90.00   35
;
_diffrn_measurement_device         'four-circle diffractometer'
_diffrn_measurement_device_type    'SuperNova, Dual, Cu at zero, Eos'
_diffrn_measurement_method         '\w scans'
_diffrn_orient_matrix_type        
 'CrysAlisPro convention (1999,Acta A55,543-557)'
_diffrn_orient_matrix_UB_11        -0.0357103000
_diffrn_orient_matrix_UB_12        -0.0774469000
_diffrn_orient_matrix_UB_13        0.0365428000
_diffrn_orient_matrix_UB_21        0.0714559000
_diffrn_orient_matrix_UB_22        -0.0070903000
_diffrn_orient_matrix_UB_23        0.0382024000
_diffrn_orient_matrix_UB_31        -0.0115603000
_diffrn_orient_matrix_UB_32        0.1959303000
_diffrn_orient_matrix_UB_33        0.0158148000
_diffrn_radiation_monochromator    mirror
_diffrn_radiation_probe            x-ray
_diffrn_radiation_type             CuK\a
_diffrn_radiation_wavelength       1.54184
_diffrn_source                     'micro-focus sealed X-ray tube'
_diffrn_source_type                'SuperNova (Cu) X-ray Source'
_reflns_Friedel_coverage           0.000
_reflns_Friedel_fraction_full      .
_reflns_Friedel_fraction_max       .
_reflns_number_gt                  3819
_reflns_number_total               7481
_reflns_odcompleteness_completeness  99.35
_reflns_odcompleteness_iscentric   1
_reflns_odcompleteness_theta       66.97
_reflns_special_details
;
 Reflections were merged by SHELXL according to the crystal
 class for the calculation of statistics and refinement.
 
 _reflns_Friedel_fraction is defined as the number of unique
 Friedel pairs measured divided by the number that would be
 possible theoretically, ignoring centric projections and
 systematic absences.
;
_reflns_threshold_expression       'I > 2\s(I)'
_computing_cell_refinement         'CrysAlisPro 1.171.38.43f (Rigaku OD, 2015)'
_computing_data_collection         'CrysAlisPro 1.171.38.43f (Rigaku OD, 2015)'
_computing_data_reduction          'CrysAlisPro 1.171.38.43f (Rigaku OD, 2015)'
_computing_molecular_graphics      'Olex2 (Dolomanov et al., 2009)'
_computing_publication_material    'Olex2 (Dolomanov et al., 2009)'
_computing_structure_refinement    'ShelXL (Sheldrick, 2015)'
_computing_structure_solution      'ShelXS (Sheldrick, 2008)'
_refine_diff_density_max           0.362
_refine_diff_density_min           -0.361
_refine_diff_density_rms           0.069
_refine_ls_extinction_coef         .
_refine_ls_extinction_method       none
_refine_ls_goodness_of_fit_ref     1.081
_refine_ls_hydrogen_treatment      constr
_refine_ls_matrix_type             full
_refine_ls_number_parameters       543
_refine_ls_number_reflns           7481
_refine_ls_number_restraints       0
_refine_ls_R_factor_all            0.1433
_refine_ls_R_factor_gt             0.0806
_refine_ls_restrained_S_all        1.081
_refine_ls_shift/su_max            0.001
_refine_ls_shift/su_mean           0.000
_refine_ls_structure_factor_coef   Fsqd
_refine_ls_weighting_details      
 'w=1/[\s^2^(Fo^2^)+(0.0211P)^2^+0.2947P] where P=(Fo^2^+2Fc^2^)/3'
_refine_ls_weighting_scheme        calc
_refine_ls_wR_factor_gt            0.1522
_refine_ls_wR_factor_ref           0.1871
_refine_special_details            ?
_olex2_refinement_description
;
1. Fixed Uiso
 At 1.2 times of:
  All C(H) groups, All C(H,H) groups
 At 1.5 times of:
  All C(H,H,H) groups
2.a Ternary CH refined with riding coordinates:
 C13(H13), C32(H32)
2.b Secondary CH2 refined with riding coordinates:
 C11(H11A,H11B), C30(H30A,H30B)
2.c Aromatic/amide H refined with riding coordinates:
 C2(H2), C5(H5), C6(H6), C8(H8), C21(H21), C24(H24), C25(H25), C27(H27)
2.d Idealised Me refined as rotating group:
 C10(H10A,H10B,H10C), C29(H29A,H29B,H29C)
;
_atom_sites_solution_hydrogens     geom
_atom_sites_solution_primary       direct
_atom_sites_solution_secondary     ?
loop_
  _atom_site_label
  _atom_site_type_symbol
  _atom_site_fract_x
  _atom_site_fract_y
  _atom_site_fract_z
  _atom_site_U_iso_or_equiv
  _atom_site_adp_type
  _atom_site_occupancy
  _atom_site_site_symmetry_order
  _atom_site_calc_flag
  _atom_site_refinement_flags_posn
  _atom_site_refinement_flags_adp
  _atom_site_refinement_flags_occupancy
  _atom_site_disorder_assembly
  _atom_site_disorder_group
 Co1 Co 0.62417(7) 0.0128(2) 0.59664(5) 0.0689(4) Uani 1 1 d . . . . .
 Co2 Co 0.66515(7) 0.1152(2) 0.52798(5) 0.0668(4) Uani 1 1 d . . . . .
 O1 O 1.0974(3) -0.6114(8) 0.6826(2) 0.0740(18) Uani 1 1 d . . . . .
 O2 O 1.0068(3) -0.4237(7) 0.66748(18) 0.0540(13) Uani 1 1 d . . . . .
 O3 O 0.8091(3) -0.0283(8) 0.6212(2) 0.0636(15) Uani 1 1 d . . . . .
 O4 O 0.5978(7) -0.3087(17) 0.6480(4) 0.165(5) Uani 1 1 d . . . . .
 O5 O 0.4828(4) 0.1693(18) 0.5653(3) 0.169(5) Uani 1 1 d . . . . .
 O6 O 0.7080(5) 0.2541(13) 0.6719(3) 0.130(3) Uani 1 1 d . . . . .
 O7 O 0.7675(5) 0.3939(11) 0.5762(4) 0.135(4) Uani 1 1 d . . . . .
 O8 O 0.7218(4) 0.0103(15) 0.4490(3) 0.126(4) Uani 1 1 d . . . . .
 O9 O 0.5368(4) 0.3076(14) 0.4730(3) 0.138(4) Uani 1 1 d . . . . .
 C1 C 1.0768(4) -0.4626(12) 0.6889(3) 0.058(2) Uani 1 1 d . . . . .
 C2 C 1.1168(4) -0.3162(12) 0.7165(3) 0.059(2) Uani 1 1 d . . . . .
 H2 H 1.163603 -0.337695 0.732325 0.071 Uiso 1 1 calc R . . . .
 C3 C 1.0905(4) -0.1515(11) 0.7205(3) 0.0516(19) Uani 1 1 d . . . . .
 C4 C 1.0170(4) -0.1149(11) 0.6964(2) 0.0470(17) Uani 1 1 d . . . . .
 C5 C 0.9828(4) 0.0528(10) 0.6963(3) 0.0520(19) Uani 1 1 d . . . . .
 H5 H 1.007518 0.150764 0.713385 0.062 Uiso 1 1 calc R . . . .
 C6 C 0.9136(4) 0.0760(13) 0.6717(3) 0.066(2) Uani 1 1 d . . . . .
 H6 H 0.891423 0.187730 0.672205 0.079 Uiso 1 1 calc R . . . .
 C7 C 0.8776(4) -0.0692(11) 0.6461(3) 0.0503(19) Uani 1 1 d . . . . .
 C8 C 0.9083(4) -0.2383(10) 0.6445(2) 0.0451(17) Uani 1 1 d . . . . .
 H8 H 0.883333 -0.335961 0.627402 0.054 Uiso 1 1 calc R . . . .
 C9 C 0.9777(4) -0.2533(10) 0.6694(2) 0.0460(17) Uani 1 1 d . . . . .
 C10 C 1.1344(5) -0.0003(13) 0.7499(3) 0.077(3) Uani 1 1 d . . . . .
 H10A H 1.116954 0.027949 0.776773 0.116 Uiso 1 1 calc GR . . . .
 H10B H 1.131797 0.106854 0.730418 0.116 Uiso 1 1 calc GR . . . .
 H10C H 1.182249 -0.039816 0.761271 0.116 Uiso 1 1 calc GR . . . .
 C11 C 0.7661(4) -0.1707(12) 0.5933(3) 0.067(2) Uani 1 1 d . . . . .
 H11A H 0.761329 -0.272075 0.613662 0.080 Uiso 1 1 calc R . . . .
 H11B H 0.786754 -0.215759 0.568912 0.080 Uiso 1 1 calc R . . . .
 C12 C 0.6968(4) -0.0864(11) 0.5708(2) 0.0526(19) Uani 1 1 d . . . . .
 C13 C 0.6335(4) -0.1241(13) 0.5413(3) 0.062(2) Uani 1 1 d . . . . .
 H13 H 0.610587 -0.229637 0.522613 0.074 Uiso 1 1 calc R . . . .
 C14 C 0.6070(6) -0.178(2) 0.6301(4) 0.102(4) Uani 1 1 d . . . . .
 C15 C 0.5364(6) 0.110(2) 0.5779(4) 0.119(5) Uani 1 1 d . . . . .
 C16 C 0.6746(5) 0.1557(16) 0.6436(3) 0.084(3) Uani 1 1 d . . . . .
 C17 C 0.7268(6) 0.2855(15) 0.5567(4) 0.092(3) Uani 1 1 d . . . . .
 C18 C 0.7001(5) 0.0540(16) 0.4789(3) 0.080(3) Uani 1 1 d . . . . .
 C19 C 0.5876(5) 0.2346(16) 0.4946(4) 0.097(4) Uani 1 1 d . . . . .
 Co3 Co 0.37880(7) 0.4846(2) 0.63813(4) 0.0565(4) Uani 1 1 d . . . . .
 Co4 Co 0.34201(7) 0.4789(2) 0.71225(4) 0.0575(4) Uani 1 1 d . . . . .
 O10 O -0.1415(3) 0.6833(9) 0.4939(3) 0.092(2) Uani 1 1 d . . . . .
 O11 O -0.0293(3) 0.7003(7) 0.53238(17) 0.0551(13) Uani 1 1 d . . . . .
 O12 O 0.2110(3) 0.7071(8) 0.6214(2) 0.0615(15) Uani 1 1 d . . . . .
 O13 O 0.3340(4) 0.4063(11) 0.5356(2) 0.103(3) Uani 1 1 d . . . . .
 O14 O 0.5198(4) 0.3150(14) 0.6728(3) 0.131(4) Uani 1 1 d . . . . .
 O15 O 0.4011(4) 0.8824(10) 0.6346(3) 0.097(2) Uani 1 1 d . . . . .
 O16 O 0.4803(4) 0.3747(18) 0.7737(3) 0.175(5) Uani 1 1 d . . . . .
 O17 O 0.3232(5) 0.8726(11) 0.7256(3) 0.116(3) Uani 1 1 d . . . . .
 O18 O 0.2555(4) 0.3181(13) 0.7678(3) 0.111(3) Uani 1 1 d . . . . .
 C20 C -0.0950(4) 0.7849(12) 0.5157(3) 0.055(2) Uani 1 1 d . . . . .
 C21 C -0.0994(4) 0.9738(11) 0.5260(3) 0.054(2) Uani 1 1 d . . . . .
 H21 H -0.142097 1.032748 0.513556 0.065 Uiso 1 1 calc R . . . .
 C22 C -0.0455(4) 1.0717(10) 0.5524(2) 0.0456(17) Uani 1 1 d . . . . .
 C23 C 0.0215(4) 0.9814(10) 0.5710(2) 0.0442(17) Uani 1 1 d . . . . .
 C24 C 0.0822(4) 1.0673(12) 0.5988(3) 0.057(2) Uani 1 1 d . . . . .
 H24 H 0.080908 1.190239 0.606732 0.069 Uiso 1 1 calc R . . . .
 C25 C 0.1440(4) 0.9703(12) 0.6143(3) 0.060(2) Uani 1 1 d . . . . .
 H25 H 0.184042 1.028847 0.632725 0.071 Uiso 1 1 calc R . . . .
 C26 C 0.1472(4) 0.7880(11) 0.6030(3) 0.0479(17) Uani 1 1 d . . . . .
 C27 C 0.0889(4) 0.6998(10) 0.5753(3) 0.0481(17) Uani 1 1 d . . . . .
 H27 H 0.090894 0.577191 0.567195 0.058 Uiso 1 1 calc R . . . .
 C28 C 0.0270(3) 0.7973(10) 0.5598(2) 0.0405(16) Uani 1 1 d . . . . .
 C29 C -0.0530(5) 1.2705(11) 0.5620(3) 0.068(2) Uani 1 1 d . . . . .
 H29A H -0.034986 1.342105 0.540385 0.103 Uiso 1 1 calc GR . . . .
 H29B H -0.027185 1.298115 0.594391 0.103 Uiso 1 1 calc GR . . . .
 H29C H -0.101579 1.299079 0.557365 0.103 Uiso 1 1 calc GR . . . .
 C30 C 0.2147(4) 0.5125(11) 0.6183(3) 0.0540(19) Uani 1 1 d . . . . .
 H30A H 0.206471 0.475915 0.585147 0.065 Uiso 1 1 calc R . . . .
 H30B H 0.179002 0.456623 0.630666 0.065 Uiso 1 1 calc R . . . .
 C31 C 0.2852(4) 0.4502(12) 0.6467(3) 0.053(2) Uani 1 1 d . . . . .
 C32 C 0.3236(4) 0.3000(13) 0.6597(3) 0.064(2) Uani 1 1 d . . . . .
 H32 H 0.316328 0.167538 0.656192 0.077 Uiso 1 1 calc R . . . .
 C33 C 0.3529(5) 0.4367(14) 0.5760(3) 0.075(3) Uani 1 1 d . . . . .
 C34 C 0.4681(5) 0.3845(15) 0.6596(3) 0.078(3) Uani 1 1 d . . . . .
 C35 C 0.3938(5) 0.7267(13) 0.6364(3) 0.065(2) Uani 1 1 d . . . . .
 C36 C 0.4261(5) 0.4133(17) 0.7515(3) 0.085(3) Uani 1 1 d . . . . .
 C37 C 0.3309(6) 0.7205(16) 0.7209(3) 0.077(3) Uani 1 1 d . . . . .
 C38 C 0.2891(5) 0.3862(14) 0.7463(3) 0.071(3) Uani 1 1 d . . . . .

loop_
  _atom_site_aniso_label
  _atom_site_aniso_U_11
  _atom_site_aniso_U_22
  _atom_site_aniso_U_33
  _atom_site_aniso_U_23
  _atom_site_aniso_U_13
  _atom_site_aniso_U_12
 Co1 0.0426(7) 0.0996(12) 0.0577(7) -0.0194(8) 0.0027(6) 0.0034(8)
 Co2 0.0466(7) 0.0709(10) 0.0720(9) 0.0053(8) -0.0013(6) 0.0051(7)
 O1 0.065(4) 0.046(4) 0.104(5) -0.015(3) 0.012(3) 0.021(3)
 O2 0.055(3) 0.038(3) 0.064(3) -0.007(2) 0.009(3) 0.001(2)
 O3 0.040(3) 0.063(4) 0.076(4) -0.009(3) -0.003(3) 0.009(3)
 O4 0.188(11) 0.182(12) 0.135(9) 0.020(8) 0.060(8) -0.062(10)
 O5 0.080(6) 0.299(15) 0.110(6) -0.053(8) -0.005(5) 0.083(8)
 O6 0.123(7) 0.159(9) 0.089(5) -0.063(6) -0.001(5) -0.027(6)
 O7 0.115(7) 0.071(6) 0.200(10) -0.017(6) 0.014(7) -0.029(5)
 O8 0.085(6) 0.208(11) 0.085(5) 0.024(6) 0.024(4) 0.010(6)
 O9 0.065(5) 0.154(9) 0.171(8) 0.061(7) -0.006(5) 0.024(6)
 C1 0.043(4) 0.061(6) 0.064(5) 0.002(4) 0.006(4) 0.009(4)
 C2 0.043(4) 0.063(6) 0.065(5) -0.010(4) 0.007(4) 0.004(4)
 C3 0.049(4) 0.049(5) 0.050(4) 0.002(4) 0.004(3) -0.004(4)
 C4 0.048(4) 0.050(5) 0.040(3) -0.001(3) 0.007(3) -0.010(4)
 C5 0.055(5) 0.034(4) 0.065(5) -0.013(4) 0.014(4) -0.002(3)
 C6 0.045(4) 0.066(6) 0.079(5) 0.001(5) 0.003(4) 0.004(4)
 C7 0.040(4) 0.053(5) 0.054(4) -0.003(4) 0.006(3) 0.002(4)
 C8 0.041(4) 0.036(4) 0.054(4) -0.003(3) 0.005(3) 0.002(3)
 C9 0.049(4) 0.040(5) 0.047(4) -0.003(3) 0.010(3) 0.001(3)
 C10 0.055(5) 0.072(7) 0.083(6) -0.013(5) -0.017(4) -0.001(5)
 C11 0.051(5) 0.065(6) 0.074(5) -0.003(5) 0.000(4) -0.013(4)
 C12 0.055(4) 0.055(5) 0.041(4) -0.008(4) 0.002(3) -0.005(4)
 C13 0.051(5) 0.064(6) 0.063(5) -0.010(4) 0.003(4) 0.004(4)
 C14 0.083(8) 0.149(14) 0.071(7) -0.008(8) 0.017(6) -0.007(9)
 C15 0.062(7) 0.194(15) 0.083(7) -0.058(8) -0.010(5) 0.037(8)
 C16 0.074(6) 0.114(10) 0.055(5) -0.027(6) 0.005(5) -0.002(6)
 C17 0.094(8) 0.064(7) 0.108(8) 0.004(6) 0.010(7) -0.005(6)
 C18 0.058(6) 0.102(9) 0.069(6) 0.020(6) -0.001(5) -0.002(6)
 C19 0.069(7) 0.090(8) 0.112(8) 0.037(7) -0.009(6) 0.009(6)
 Co3 0.0437(6) 0.0660(9) 0.0535(7) -0.0031(7) 0.0029(5) 0.0089(6)
 Co4 0.0474(7) 0.0692(10) 0.0475(6) 0.0007(6) -0.0008(5) 0.0014(7)
 O10 0.048(3) 0.077(5) 0.122(5) -0.008(4) -0.022(4) -0.005(3)
 O11 0.044(3) 0.051(3) 0.058(3) -0.003(3) -0.007(2) -0.005(3)
 O12 0.039(3) 0.050(4) 0.082(4) -0.001(3) -0.007(3) 0.000(2)
 O13 0.119(6) 0.124(7) 0.063(4) -0.018(4) 0.021(4) 0.011(5)
 O14 0.073(5) 0.207(11) 0.110(6) 0.027(6) 0.020(5) 0.063(6)
 O15 0.106(6) 0.064(5) 0.111(6) 0.005(4) 0.011(5) -0.006(4)
 O16 0.075(5) 0.339(17) 0.089(5) 0.043(8) -0.016(5) 0.055(8)
 O17 0.169(9) 0.075(6) 0.111(6) -0.020(5) 0.052(6) -0.008(6)
 O18 0.084(5) 0.158(9) 0.090(5) 0.016(5) 0.019(4) -0.039(6)
 C20 0.039(4) 0.062(6) 0.054(4) 0.000(4) -0.002(3) -0.005(4)
 C21 0.041(4) 0.047(5) 0.069(5) 0.007(4) 0.007(4) 0.006(4)
 C22 0.054(4) 0.040(5) 0.041(3) 0.008(3) 0.010(3) 0.003(3)
 C23 0.053(4) 0.038(4) 0.043(3) 0.003(3) 0.015(3) -0.004(3)
 C24 0.063(5) 0.045(5) 0.059(4) -0.007(4) 0.010(4) -0.005(4)
 C25 0.043(4) 0.065(6) 0.059(4) -0.004(4) -0.006(3) -0.011(4)
 C26 0.043(4) 0.036(4) 0.060(4) 0.003(3) 0.006(3) 0.003(3)
 C27 0.039(4) 0.035(4) 0.066(4) 0.000(4) 0.008(3) -0.004(3)
 C28 0.037(3) 0.036(4) 0.044(3) -0.001(3) 0.003(3) 0.000(3)
 C29 0.065(5) 0.042(5) 0.096(7) -0.003(5) 0.019(5) 0.009(4)
 C30 0.050(4) 0.049(5) 0.055(4) 0.005(4) 0.001(3) -0.005(4)
 C31 0.039(4) 0.064(6) 0.050(4) -0.003(4) 0.005(3) 0.007(4)
 C32 0.046(4) 0.068(6) 0.066(5) 0.004(5) -0.004(4) 0.003(4)
 C33 0.071(6) 0.081(8) 0.070(6) -0.011(5) 0.018(5) 0.005(5)
 C34 0.063(6) 0.086(8) 0.078(6) 0.015(6) 0.005(5) 0.012(6)
 C35 0.061(5) 0.061(6) 0.060(5) 0.002(5) -0.002(4) 0.009(5)
 C36 0.057(5) 0.139(11) 0.050(4) 0.009(6) 0.001(4) 0.005(6)
 C37 0.086(7) 0.074(7) 0.066(5) -0.014(5) 0.015(5) -0.017(6)
 C38 0.067(6) 0.067(7) 0.069(6) 0.003(5) 0.000(5) -0.002(5)

_geom_special_details
;
 All esds (except the esd in the dihedral angle between two l.s. planes)
 are estimated using the full covariance matrix.  The cell esds are taken
 into account individually in the estimation of esds in distances, angles
 and torsion angles; correlations between esds in cell parameters are only
 used when they are defined by crystal symmetry.  An approximate (isotropic)
 treatment of cell esds is used for estimating esds involving l.s. planes.
;
loop_
  _geom_bond_atom_site_label_1
  _geom_bond_atom_site_label_2
  _geom_bond_distance
  _geom_bond_site_symmetry_2
  _geom_bond_publ_flag
 Co1 Co2 2.473(2) . ?
 Co1 C12 1.943(8) . ?
 Co1 C13 1.946(8) . ?
 Co1 C14 1.787(15) . ?
 Co1 C15 1.821(11) . ?
 Co1 C16 1.789(9) . ?
 Co2 C12 1.918(8) . ?
 Co2 C13 1.934(9) . ?
 Co2 C17 1.783(12) . ?
 Co2 C18 1.807(11) . ?
 Co2 C19 1.801(10) . ?
 O1 C1 1.194(10) . ?
 O2 C1 1.387(9) . ?
 O2 C9 1.380(9) . ?
 O3 C7 1.385(8) . ?
 O3 C11 1.444(9) . ?
 O4 C14 1.127(15) . ?
 O5 C15 1.112(12) . ?
 O6 C16 1.153(11) . ?
 O7 C17 1.161(12) . ?
 O8 C18 1.120(12) . ?
 O9 C19 1.160(11) . ?
 C1 C2 1.436(11) . ?
 C2 C3 1.330(11) . ?
 C3 C4 1.458(10) . ?
 C3 C10 1.516(10) . ?
 C4 C5 1.401(10) . ?
 C4 C9 1.381(10) . ?
 C5 C6 1.372(11) . ?
 C6 C7 1.375(11) . ?
 C7 C8 1.385(10) . ?
 C8 C9 1.372(9) . ?
 C11 C12 1.483(11) . ?
 C12 C13 1.338(11) . ?
 Co3 Co4 2.4615(19) . ?
 Co3 C31 1.961(8) . ?
 Co3 C32 1.950(9) . ?
 Co3 C33 1.770(9) . ?
 Co3 C34 1.859(10) . ?
 Co3 C35 1.798(10) . ?
 Co4 C31 1.938(7) . ?
 Co4 C32 1.965(9) . ?
 Co4 C36 1.806(9) . ?
 Co4 C37 1.806(11) . ?
 Co4 C38 1.768(11) . ?
 O10 C20 1.216(9) . ?
 O11 C20 1.404(9) . ?
 O11 C28 1.374(8) . ?
 O12 C26 1.364(8) . ?
 O12 C30 1.428(9) . ?
 O13 C33 1.151(10) . ?
 O14 C34 1.114(11) . ?
 O15 C35 1.150(11) . ?
 O16 C36 1.127(11) . ?
 O17 C37 1.135(12) . ?
 O18 C38 1.148(11) . ?
 C20 C21 1.420(11) . ?
 C21 C22 1.339(10) . ?
 C22 C23 1.449(10) . ?
 C22 C29 1.495(10) . ?
 C23 C24 1.400(10) . ?
 C23 C28 1.396(10) . ?
 C24 C25 1.381(11) . ?
 C25 C26 1.379(11) . ?
 C26 C27 1.374(9) . ?
 C27 C28 1.384(9) . ?
 C30 C31 1.484(10) . ?
 C31 C32 1.331(11) . ?

loop_
  _geom_angle_atom_site_label_1
  _geom_angle_atom_site_label_2
  _geom_angle_atom_site_label_3
  _geom_angle
  _geom_angle_site_symmetry_1
  _geom_angle_site_symmetry_3
  _geom_angle_publ_flag
 C12 Co1 Co2 49.7(2) . . ?
 C12 Co1 C13 40.2(3) . . ?
 C13 Co1 Co2 50.2(3) . . ?
 C14 Co1 Co2 146.2(4) . . ?
 C14 Co1 C12 101.2(5) . . ?
 C14 Co1 C13 97.1(5) . . ?
 C14 Co1 C15 98.9(7) . . ?
 C14 Co1 C16 101.1(5) . . ?
 C15 Co1 Co2 98.3(5) . . ?
 C15 Co1 C12 141.5(4) . . ?
 C15 Co1 C13 104.9(4) . . ?
 C16 Co1 Co2 101.5(4) . . ?
 C16 Co1 C12 101.2(4) . . ?
 C16 Co1 C13 140.3(4) . . ?
 C16 Co1 C15 106.7(5) . . ?
 C12 Co2 Co1 50.6(2) . . ?
 C12 Co2 C13 40.6(3) . . ?
 C13 Co2 Co1 50.6(2) . . ?
 C17 Co2 Co1 99.8(4) . . ?
 C17 Co2 C12 100.0(4) . . ?
 C17 Co2 C13 139.2(4) . . ?
 C17 Co2 C18 100.3(5) . . ?
 C17 Co2 C19 106.7(5) . . ?
 C18 Co2 Co1 147.9(4) . . ?
 C18 Co2 C12 101.2(4) . . ?
 C18 Co2 C13 98.8(4) . . ?
 C19 Co2 Co1 99.0(4) . . ?
 C19 Co2 C12 143.0(4) . . ?
 C19 Co2 C13 105.6(4) . . ?
 C19 Co2 C18 98.8(5) . . ?
 C9 O2 C1 123.1(6) . . ?
 C7 O3 C11 118.7(6) . . ?
 O1 C1 O2 117.5(8) . . ?
 O1 C1 C2 127.2(8) . . ?
 O2 C1 C2 115.3(7) . . ?
 C3 C2 C1 123.7(7) . . ?
 C2 C3 C4 119.2(7) . . ?
 C2 C3 C10 122.1(7) . . ?
 C4 C3 C10 118.6(7) . . ?
 C5 C4 C3 125.6(7) . . ?
 C9 C4 C3 118.1(7) . . ?
 C9 C4 C5 116.2(7) . . ?
 C6 C5 C4 121.6(8) . . ?
 C5 C6 C7 118.7(8) . . ?
 C6 C7 O3 113.8(7) . . ?
 C6 C7 C8 122.7(7) . . ?
 C8 C7 O3 123.5(7) . . ?
 C9 C8 C7 116.1(7) . . ?
 O2 C9 C4 120.5(7) . . ?
 C8 C9 O2 114.9(7) . . ?
 C8 C9 C4 124.6(7) . . ?
 O3 C11 C12 106.3(7) . . ?
 Co2 C12 Co1 79.6(3) . . ?
 C11 C12 Co1 133.1(6) . . ?
 C11 C12 Co2 134.5(6) . . ?
 C13 C12 Co1 70.0(5) . . ?
 C13 C12 Co2 70.3(5) . . ?
 C13 C12 C11 142.0(8) . . ?
 Co2 C13 Co1 79.2(3) . . ?
 C12 C13 Co1 69.7(5) . . ?
 C12 C13 Co2 69.1(5) . . ?
 O4 C14 Co1 173.5(14) . . ?
 O5 C15 Co1 178.2(11) . . ?
 O6 C16 Co1 176.0(11) . . ?
 O7 C17 Co2 178.6(12) . . ?
 O8 C18 Co2 177.7(12) . . ?
 O9 C19 Co2 178.3(11) . . ?
 C31 Co3 Co4 50.4(2) . . ?
 C32 Co3 Co4 51.3(3) . . ?
 C32 Co3 C31 39.8(3) . . ?
 C33 Co3 Co4 144.8(3) . . ?
 C33 Co3 C31 95.0(4) . . ?
 C33 Co3 C32 99.3(4) . . ?
 C33 Co3 C34 104.2(5) . . ?
 C33 Co3 C35 99.7(4) . . ?
 C34 Co3 Co4 100.8(3) . . ?
 C34 Co3 C31 139.2(4) . . ?
 C34 Co3 C32 100.9(4) . . ?
 C35 Co3 Co4 97.7(3) . . ?
 C35 Co3 C31 107.5(4) . . ?
 C35 Co3 C32 143.4(4) . . ?
 C35 Co3 C34 104.3(5) . . ?
 C31 Co4 Co3 51.3(2) . . ?
 C31 Co4 C32 39.9(3) . . ?
 C32 Co4 Co3 50.8(3) . . ?
 C36 Co4 Co3 96.3(3) . . ?
 C36 Co4 C31 140.9(4) . . ?
 C36 Co4 C32 104.7(4) . . ?
 C36 Co4 C37 107.4(5) . . ?
 C37 Co4 Co3 100.6(3) . . ?
 C37 Co4 C31 100.5(4) . . ?
 C37 Co4 C32 139.0(4) . . ?
 C38 Co4 Co3 149.9(3) . . ?
 C38 Co4 C31 103.6(4) . . ?
 C38 Co4 C32 99.7(4) . . ?
 C38 Co4 C36 97.7(4) . . ?
 C38 Co4 C37 100.5(5) . . ?
 C28 O11 C20 120.1(6) . . ?
 C26 O12 C30 117.7(6) . . ?
 O10 C20 O11 114.2(8) . . ?
 O10 C20 C21 128.4(8) . . ?
 O11 C20 C21 117.5(7) . . ?
 C22 C21 C20 123.7(7) . . ?
 C21 C22 C23 118.4(7) . . ?
 C21 C22 C29 121.5(7) . . ?
 C23 C22 C29 120.1(7) . . ?
 C24 C23 C22 124.4(7) . . ?
 C28 C23 C22 118.4(7) . . ?
 C28 C23 C24 117.1(7) . . ?
 C25 C24 C23 120.3(8) . . ?
 C26 C25 C24 120.9(7) . . ?
 O12 C26 C25 115.1(7) . . ?
 O12 C26 C27 124.5(7) . . ?
 C27 C26 C25 120.4(7) . . ?
 C26 C27 C28 118.6(7) . . ?
 O11 C28 C23 121.9(6) . . ?
 O11 C28 C27 115.4(6) . . ?
 C27 C28 C23 122.7(7) . . ?
 O12 C30 C31 109.2(6) . . ?
 Co4 C31 Co3 78.3(3) . . ?
 C30 C31 Co3 132.2(6) . . ?
 C30 C31 Co4 135.6(6) . . ?
 C32 C31 Co3 69.7(5) . . ?
 C32 C31 Co4 71.2(5) . . ?
 C32 C31 C30 142.1(8) . . ?
 Co3 C32 Co4 77.9(3) . . ?
 C31 C32 Co3 70.5(5) . . ?
 C31 C32 Co4 69.0(5) . . ?
 O13 C33 Co3 178.0(9) . . ?
 O14 C34 Co3 175.9(12) . . ?
 O15 C35 Co3 177.8(9) . . ?
 O16 C36 Co4 175.6(10) . . ?
 O17 C37 Co4 178.8(11) . . ?
 O18 C38 Co4 176.8(10) . . ?

loop_
  _geom_torsion_atom_site_label_1
  _geom_torsion_atom_site_label_2
  _geom_torsion_atom_site_label_3
  _geom_torsion_atom_site_label_4
  _geom_torsion
  _geom_torsion_site_symmetry_1
  _geom_torsion_site_symmetry_2
  _geom_torsion_site_symmetry_3
  _geom_torsion_site_symmetry_4
  _geom_torsion_publ_flag
 Co1 C12 C13 Co2 85.8(3) . . . . ?
 Co2 C12 C13 Co1 -85.8(3) . . . . ?
 O1 C1 C2 C3 177.8(9) . . . . ?
 O2 C1 C2 C3 -2.1(13) . . . . ?
 O3 C7 C8 C9 176.9(7) . . . . ?
 O3 C11 C12 Co1 -65.6(10) . . . . ?
 O3 C11 C12 Co2 59.4(10) . . . . ?
 O3 C11 C12 C13 178.6(11) . . . . ?
 C1 O2 C9 C4 -4.9(11) . . . . ?
 C1 O2 C9 C8 177.4(7) . . . . ?
 C1 C2 C3 C4 0.6(13) . . . . ?
 C1 C2 C3 C10 -179.9(8) . . . . ?
 C2 C3 C4 C5 -178.0(8) . . . . ?
 C2 C3 C4 C9 -1.1(11) . . . . ?
 C3 C4 C5 C6 178.5(8) . . . . ?
 C3 C4 C9 O2 3.1(10) . . . . ?
 C3 C4 C9 C8 -179.4(7) . . . . ?
 C4 C5 C6 C7 -0.7(13) . . . . ?
 C5 C4 C9 O2 -179.7(6) . . . . ?
 C5 C4 C9 C8 -2.2(11) . . . . ?
 C5 C6 C7 O3 -177.6(7) . . . . ?
 C5 C6 C7 C8 0.3(13) . . . . ?
 C6 C7 C8 C9 -0.8(12) . . . . ?
 C7 O3 C11 C12 -179.7(7) . . . . ?
 C7 C8 C9 O2 179.4(6) . . . . ?
 C7 C8 C9 C4 1.9(11) . . . . ?
 C9 O2 C1 O1 -175.7(7) . . . . ?
 C9 O2 C1 C2 4.3(11) . . . . ?
 C9 C4 C5 C6 1.6(11) . . . . ?
 C10 C3 C4 C5 2.5(12) . . . . ?
 C10 C3 C4 C9 179.5(7) . . . . ?
 C11 O3 C7 C6 -179.6(7) . . . . ?
 C11 O3 C7 C8 2.5(11) . . . . ?
 C11 C12 C13 Co1 135.6(13) . . . . ?
 C11 C12 C13 Co2 -138.6(13) . . . . ?
 Co3 C31 C32 Co4 84.1(2) . . . . ?
 Co4 C31 C32 Co3 -84.1(2) . . . . ?
 O10 C20 C21 C22 176.6(8) . . . . ?
 O11 C20 C21 C22 -3.6(12) . . . . ?
 O12 C26 C27 C28 178.5(7) . . . . ?
 O12 C30 C31 Co3 -67.1(9) . . . . ?
 O12 C30 C31 Co4 55.2(11) . . . . ?
 O12 C30 C31 C32 179.2(10) . . . . ?
 C20 O11 C28 C23 -1.6(10) . . . . ?
 C20 O11 C28 C27 178.4(6) . . . . ?
 C20 C21 C22 C23 1.2(12) . . . . ?
 C20 C21 C22 C29 179.9(7) . . . . ?
 C21 C22 C23 C24 179.4(7) . . . . ?
 C21 C22 C23 C28 1.1(10) . . . . ?
 C22 C23 C24 C25 -179.0(7) . . . . ?
 C22 C23 C28 O11 -0.9(10) . . . . ?
 C22 C23 C28 C27 179.1(6) . . . . ?
 C23 C24 C25 C26 0.0(13) . . . . ?
 C24 C23 C28 O11 -179.3(6) . . . . ?
 C24 C23 C28 C27 0.7(11) . . . . ?
 C24 C25 C26 O12 -178.6(7) . . . . ?
 C24 C25 C26 C27 0.8(13) . . . . ?
 C25 C26 C27 C28 -0.9(12) . . . . ?
 C26 O12 C30 C31 -171.4(6) . . . . ?
 C26 C27 C28 O11 -179.9(6) . . . . ?
 C26 C27 C28 C23 0.1(11) . . . . ?
 C28 O11 C20 O10 -176.5(7) . . . . ?
 C28 O11 C20 C21 3.7(10) . . . . ?
 C28 C23 C24 C25 -0.7(11) . . . . ?
 C29 C22 C23 C24 0.7(11) . . . . ?
 C29 C22 C23 C28 -177.6(7) . . . . ?
 C30 O12 C26 C25 169.0(7) . . . . ?
 C30 O12 C26 C27 -10.4(11) . . . . ?
 C30 C31 C32 Co3 133.6(12) . . . . ?
 C30 C31 C32 Co4 -142.2(12) . . . . ?

_shelx_res_file
;
TITL liuhp_1106_3_a.res in P2(1)/c
    liuhp_1106_3.res
    created by SHELXL-2018/3 at 11:04:31 on 10-Nov-2020
REM Old TITL liuhp_1106_3 in P2(1)/c
REM SHELXT solution in P2(1)/c: R1 0.275, Rweak 0.339, Alpha 0.079
REM <I/s> 0.202 for 275 systematic absences, Orientation as input
REM Formula found by SHELXT: C36 O18 Cl4
CELL 1.54184 19.870673 7.308062 29.075972 90 106.1759 90
ZERR 8 0.00093 0.000304 0.001438 0 0.0051 0
LATT 1
SYMM -X,0.5+Y,0.5-Z
SFAC C H Co O
UNIT 152 80 16 72

L.S. 4 0 0
PLAN  27
SIZE 0.01 0.02 0.07
CONF
BOND
list 4
MORE -1
fmap 2 53
ACTA
OMIT 1 0 8
OMIT 0 0 8
OMIT 2 0 8
REM <olex2.extras>
REM <HklSrc "%.\\liuhp_1106_3.hkl">
REM </olex2.extras>

WGHT    0.021100    0.294700
FVAR       2.03473
CO1   3    0.624171    0.012797    0.596638    11.00000    0.04258    0.09962 =
         0.05775   -0.01941    0.00273    0.00341
CO2   3    0.665151    0.115152    0.527978    11.00000    0.04657    0.07092 =
         0.07202    0.00532   -0.00130    0.00508
O1    4    1.097446   -0.611445    0.682633    11.00000    0.06514    0.04625 =
         0.10389   -0.01541    0.01227    0.02062
O2    4    1.006770   -0.423666    0.667476    11.00000    0.05505    0.03818 =
         0.06402   -0.00750    0.00892    0.00135
O3    4    0.809111   -0.028346    0.621175    11.00000    0.03988    0.06310 =
         0.07589   -0.00908   -0.00349    0.00923
O4    4    0.597774   -0.308743    0.647991    11.00000    0.18773    0.18234 =
         0.13481    0.01970    0.05971   -0.06171
O5    4    0.482843    0.169294    0.565306    11.00000    0.07991    0.29854 =
         0.10958   -0.05302   -0.00503    0.08291
O6    4    0.708028    0.254063    0.671911    11.00000    0.12317    0.15949 =
         0.08904   -0.06341   -0.00144   -0.02687
O7    4    0.767527    0.393941    0.576208    11.00000    0.11465    0.07094 =
         0.20005   -0.01709    0.01391   -0.02892
O8    4    0.721796    0.010273    0.449039    11.00000    0.08465    0.20801 =
         0.08545    0.02358    0.02439    0.00985
O9    4    0.536795    0.307588    0.472971    11.00000    0.06544    0.15400 =
         0.17093    0.06104   -0.00646    0.02441
C1    1    1.076822   -0.462554    0.688887    11.00000    0.04257    0.06080 =
         0.06393    0.00152    0.00618    0.00888
C2    1    1.116756   -0.316176    0.716451    11.00000    0.04347    0.06331 =
         0.06541   -0.01043    0.00723    0.00403
AFIX  43
H2    2    1.163603   -0.337695    0.732325    11.00000   -1.20000
AFIX   0
C3    1    1.090482   -0.151523    0.720547    11.00000    0.04940    0.04866 =
         0.05046    0.00223    0.00350   -0.00406
C4    1    1.016973   -0.114882    0.696418    11.00000    0.04849    0.04971 =
         0.03953   -0.00057    0.00685   -0.01036
C5    1    0.982751    0.052792    0.696323    11.00000    0.05532    0.03437 =
         0.06478   -0.01317    0.01432   -0.00151
AFIX  43
H5    2    1.007518    0.150764    0.713385    11.00000   -1.20000
AFIX   0
C6    1    0.913572    0.075969    0.671665    11.00000    0.04470    0.06575 =
         0.07852    0.00115    0.00297    0.00370
AFIX  43
H6    2    0.891423    0.187730    0.672205    11.00000   -1.20000
AFIX   0
C7    1    0.877611   -0.069222    0.646136    11.00000    0.04030    0.05278 =
         0.05384   -0.00341    0.00648    0.00172
C8    1    0.908307   -0.238261    0.644459    11.00000    0.04081    0.03585 =
         0.05353   -0.00343    0.00466    0.00214
AFIX  43
H8    2    0.883333   -0.335961    0.627402    11.00000   -1.20000
AFIX   0
C9    1    0.977683   -0.253294    0.669410    11.00000    0.04922    0.04008 =
         0.04667   -0.00305    0.01023    0.00122
C10   1    1.134398   -0.000263    0.749948    11.00000    0.05468    0.07221 =
         0.08267   -0.01280   -0.01673   -0.00146
AFIX 137
H10A  2    1.116954    0.027949    0.776773    11.00000   -1.50000
H10B  2    1.131797    0.106854    0.730418    11.00000   -1.50000
H10C  2    1.182249   -0.039816    0.761271    11.00000   -1.50000
AFIX   0
C11   1    0.766071   -0.170680    0.593263    11.00000    0.05109    0.06465 =
         0.07422   -0.00259    0.00019   -0.01261
AFIX  23
H11A  2    0.761329   -0.272075    0.613662    11.00000   -1.20000
H11B  2    0.786754   -0.215759    0.568912    11.00000   -1.20000
AFIX   0
C12   1    0.696785   -0.086435    0.570814    11.00000    0.05537    0.05463 =
         0.04128   -0.00798    0.00246   -0.00528
C13   1    0.633537   -0.124149    0.541339    11.00000    0.05078    0.06362 =
         0.06339   -0.00975    0.00293    0.00448
AFIX  13
H13   2    0.610587   -0.229637    0.522613    11.00000   -1.20000
AFIX   0
C14   1    0.606979   -0.178132    0.630052    11.00000    0.08267    0.14946 =
         0.07112   -0.00765    0.01716   -0.00658
C15   1    0.536376    0.109975    0.577900    11.00000    0.06238    0.19426 =
         0.08255   -0.05838   -0.00984    0.03664
C16   1    0.674629    0.155724    0.643648    11.00000    0.07357    0.11395 =
         0.05541   -0.02702    0.00509   -0.00166
C17   1    0.726762    0.285540    0.556735    11.00000    0.09448    0.06393 =
         0.10779    0.00361    0.00991   -0.00541
C18   1    0.700069    0.054031    0.478940    11.00000    0.05765    0.10183 =
         0.06901    0.01993   -0.00088   -0.00171
C19   1    0.587620    0.234626    0.494608    11.00000    0.06867    0.08950 =
         0.11183    0.03694   -0.00883    0.00883

CO3   3    0.378805    0.484563    0.638125    11.00000    0.04365    0.06600 =
         0.05347   -0.00308    0.00292    0.00891
CO4   3    0.342008    0.478897    0.712247    11.00000    0.04745    0.06924 =
         0.04747    0.00073   -0.00079    0.00137
O10   4   -0.141491    0.683337    0.493934    11.00000    0.04812    0.07741 =
         0.12241   -0.00780   -0.02154   -0.00543
O11   4   -0.029252    0.700315    0.532376    11.00000    0.04364    0.05069 =
         0.05834   -0.00294   -0.00688   -0.00543
O12   4    0.210966    0.707087    0.621411    11.00000    0.03877    0.04959 =
         0.08211   -0.00072   -0.00660    0.00045
O13   4    0.334007    0.406263    0.535577    11.00000    0.11924    0.12408 =
         0.06322   -0.01811    0.02065    0.01123
O14   4    0.519814    0.315007    0.672788    11.00000    0.07266    0.20717 =
         0.11000    0.02697    0.02027    0.06332
O15   4    0.401119    0.882417    0.634634    11.00000    0.10574    0.06443 =
         0.11074    0.00466    0.01133   -0.00635
O16   4    0.480347    0.374673    0.773712    11.00000    0.07468    0.33901 =
         0.08877    0.04311   -0.01643    0.05518
O17   4    0.323181    0.872628    0.725553    11.00000    0.16862    0.07506 =
         0.11090   -0.02021    0.05188   -0.00815
O18   4    0.255490    0.318122    0.767818    11.00000    0.08375    0.15776 =
         0.08980    0.01568    0.01941   -0.03862
C20   1   -0.095027    0.784898    0.515749    11.00000    0.03883    0.06234 =
         0.05398    0.00002   -0.00189   -0.00535
C21   1   -0.099409    0.973763    0.525951    11.00000    0.04067    0.04666 =
         0.06886    0.00656    0.00654    0.00563
AFIX  43
H21   2   -0.142097    1.032748    0.513556    11.00000   -1.20000
AFIX   0
C22   1   -0.045516    1.071704    0.552420    11.00000    0.05422    0.03970 =
         0.04116    0.00818    0.01032    0.00293
C23   1    0.021462    0.981363    0.571026    11.00000    0.05341    0.03754 =
         0.04254    0.00307    0.01490   -0.00429
C24   1    0.082196    1.067303    0.598757    11.00000    0.06301    0.04548 =
         0.05931   -0.00700    0.01000   -0.00512
AFIX  43
H24   2    0.080908    1.190239    0.606732    11.00000   -1.20000
AFIX   0
C25   1    0.144008    0.970325    0.614320    11.00000    0.04283    0.06479 =
         0.05886   -0.00366   -0.00601   -0.01127
AFIX  43
H25   2    0.184042    1.028847    0.632725    11.00000   -1.20000
AFIX   0
C26   1    0.147242    0.787951    0.602970    11.00000    0.04283    0.03621 =
         0.05968    0.00338    0.00593    0.00345
C27   1    0.088855    0.699750    0.575312    11.00000    0.03922    0.03468 =
         0.06634   -0.00026    0.00797   -0.00363
AFIX  43
H27   2    0.090894    0.577191    0.567195    11.00000   -1.20000
AFIX   0
C28   1    0.026956    0.797268    0.559801    11.00000    0.03690    0.03623 =
         0.04351   -0.00064    0.00305    0.00008
C29   1   -0.052984    1.270531    0.561997    11.00000    0.06512    0.04203 =
         0.09629   -0.00252    0.01923    0.00904
AFIX 137
H29A  2   -0.034986    1.342105    0.540385    11.00000   -1.50000
H29B  2   -0.027185    1.298115    0.594391    11.00000   -1.50000
H29C  2   -0.101579    1.299079    0.557365    11.00000   -1.50000
AFIX   0
C30   1    0.214715    0.512492    0.618326    11.00000    0.04963    0.04874 =
         0.05548    0.00471    0.00100   -0.00465
AFIX  23
H30A  2    0.206471    0.475915    0.585147    11.00000   -1.20000
H30B  2    0.179002    0.456623    0.630666    11.00000   -1.20000
AFIX   0
C31   1    0.285169    0.450213    0.646672    11.00000    0.03933    0.06433 =
         0.05022   -0.00322    0.00549    0.00708
C32   1    0.323589    0.300010    0.659739    11.00000    0.04642    0.06783 =
         0.06559    0.00394   -0.00379    0.00292
AFIX  13
H32   2    0.316328    0.167538    0.656192    11.00000   -1.20000
AFIX   0
C33   1    0.352863    0.436708    0.575984    11.00000    0.07147    0.08116 =
         0.07046   -0.01112    0.01848    0.00456
C34   1    0.468108    0.384488    0.659647    11.00000    0.06322    0.08563 =
         0.07761    0.01505    0.00491    0.01181
C35   1    0.393811    0.726709    0.636380    11.00000    0.06101    0.06139 =
         0.05979    0.00165   -0.00197    0.00861
C36   1    0.426088    0.413340    0.751512    11.00000    0.05675    0.13905 =
         0.04951    0.00881    0.00108    0.00453
C37   1    0.330897    0.720533    0.720913    11.00000    0.08600    0.07415 =
         0.06645   -0.01373    0.01458   -0.01718
C38   1    0.289107    0.386232    0.746306    11.00000    0.06652    0.06676 =
         0.06875    0.00283    0.00005   -0.00165
HKLF 4


REM  liuhp_1106_3_a.res in P2(1)/c
REM wR2 = 0.1871, GooF = S = 1.081, Restrained GooF = 1.081 for all data
REM R1 = 0.0806 for 3819 Fo > 4sig(Fo) and 0.1433 for all 7481 data
REM 543 parameters refined using 0 restraints

END

WGHT      0.0211      0.2953

REM Highest difference peak  0.362,  deepest hole -0.361,  1-sigma level  0.069
Q1    1   0.6243 -0.0176  0.4783  11.00000  0.05    0.36
Q2    1   0.3369  0.6524  0.5850  11.00000  0.05    0.34
Q3    1  -0.0379  0.7066  0.5505  11.00000  0.05    0.28
Q4    1   0.3770  1.0302  0.7853  11.00000  0.05    0.27
Q5    1   0.6199  0.2688  0.4361  11.00000  0.05    0.26
Q6    1   0.6330  0.1364  0.5839  11.00000  0.05    0.26
Q7    1   0.3206  0.2950  0.5418  11.00000  0.05    0.26
Q8    1   1.0191 -0.0371  0.6782  11.00000  0.05    0.25
Q9    1   0.6558 -0.0072  0.4037  11.00000  0.05    0.24
Q10   1   0.3414  1.1204  0.7381  11.00000  0.05    0.24
Q11   1   0.3671  0.3353  0.7431  11.00000  0.05    0.24
Q12   1   0.7246  0.2034  0.4956  11.00000  0.05    0.23
Q13   1   0.6238  0.4097  0.6987  11.00000  0.05    0.23
Q14   1   0.3544  0.3337  0.6060  11.00000  0.05    0.23
Q15   1   0.0805  0.6783  0.5823  11.00000  0.05    0.22
Q16   1   1.0322 -0.0965  0.7033  11.00000  0.05    0.22
Q17   1   0.3414  0.5999  0.7420  11.00000  0.05    0.22
Q18   1   0.3780  0.5939  0.6793  11.00000  0.05    0.22
Q19   1   0.3635  0.2858  0.7571  11.00000  0.05    0.22
Q20   1   0.3774  0.4721  0.6763  11.00000  0.05    0.22
Q21   1   0.6750  0.2148  0.5631  11.00000  0.05    0.22
Q22   1  -0.1393  0.5274  0.5162  11.00000  0.05    0.22
Q23   1  -0.0632  1.1750  0.5584  11.00000  0.05    0.21
Q24   1   0.9858 -0.3050  0.6768  11.00000  0.05    0.21
Q25   1   0.5841  0.1291  0.4996  11.00000  0.05    0.21
Q26   1   0.5853 -0.0375  0.4986  11.00000  0.05    0.21
Q27   1   0.3739  0.4673  0.5192  11.00000  0.05    0.21
;
_shelx_res_checksum                35091
_shelx_hkl_file
;
   0   0   3 67.3142 102.956  16
   0   0   4 30519.4 1569.33  16
   0   0   5 60.3335 126.703  16
   0   0   6 66.1153 96.7238  16
   0   0   7-12.7143 61.4418  13
   0   0   7-85.9111 243.095  16
   0   0   7 225.769 177.189  10
   0   0   8 26825.1 1880.64  13
   0   0   8 28816.3 1690.77  10
   0   0   9-51.3824 273.586  16
   0   0   9-15.2878 77.6046  13
   0   0   9 212.601 205.031  10
   0   0  10 33425.4 2296.39  13
   0   0  10 31640.5 2040.68  10
   0   0  11 26.1604 112.729  13
   0   0  11 37.4710 168.867  10
   0   0  12 20021.4 1974.42  13
   0   0  12 20114.7 1800.03  10
   0   0  13 41.2721 111.468  13
   0   0  13-136.637 221.949  10
   0   0  14 9793.05 1503.48  13
   0   0  14 9944.99 1464.74  10
   0   0  15-198.096 404.984  10
   0   0  15-60.6767 178.830  13
   0   0  16 34284.4 3052.35  10
   0   0  16 31260.0 3023.57  13
   0   0  17 430.961 336.148  10
   0   0  17 41.5140 244.602  13
   0   0  18 7926.30 1714.35  13
   0   0  19 121.170 362.021  13
   0   0  20 3979.98 1307.59  13
   0   0  21-33.3086 286.411  13
   0   0  22 223.865 226.792  13
   0   0  22 483.918 397.999  11
   0   0  22 278.338 361.008   7
   0   0  23 173.534 305.136  11
   0   0  23 153.079 222.833   7
   0   0  24 782.781 405.978   7
   0   0  24 789.999 388.810  11
   0   0  25-660.660 571.911  11
   0   0  25-77.2682 245.116   7
   0   0  26 13801.9 2306.23  11
   0   0  26 14724.6 2138.84   7
   0   0  27-168.911 295.554  11
   0   0  27-34.2230 72.7289   7
   0   0  28 4817.17 1165.65   7
   0   0  28 4769.95 1312.41  11
   0   0  29 15.9792 290.267  11
   0   0  30 1283.68 633.543   8
   0   0  30 469.956 371.294  11
   0   0  31 196.412 317.081   8
   0   0  31-251.283 321.667  11
   0   0  32 272.972 208.471   8
   0   0  32 282.124 304.310  11
   0   0  33-66.9560 69.5933   8
   0  -1  -1 111076. 3539.86   1
   0   1   2 20603.4 1835.31   1
   0   1   3 150453. 5661.73   1
   0   1   4 9955.05 1623.11   1
   0   1   5 72572.7 4877.50   1
   0   1  -5 73244.9 2600.91  14
   0   1   6 11491.8 2139.64   1
   0   1  -6 12289.9 1103.19  14
   0   1   7 30011.4 3760.34   1
   0   1  -7 32393.0 1882.65  14
   0   1   7 35906.2 2375.35  10
   0   1   8 32568.5 4188.49   1
   0   1  -8 32667.4 1915.38  14
   0  -1  -8 33309.2 2579.99  16
   0   1   8 34562.9 2612.70  10
   0   1   9 11594.2 2720.28   1
   0  -1  -9 13328.0 1444.07  16
   0  -1   9 11165.5 1123.77  13
   0   1  -9 11332.9 1177.21  14
   0   1   9 10777.1 1617.27  10
   0   1   9 10703.5 1392.88  13
   0   1 -10 112987. 3808.07  14
   0  -1  10 109276. 3686.41  13
   0   1  10 118245. 9101.13   1
   0   1  10 112884. 4581.27  13
   0   1 -11 17480.0 1539.08  14
   0  -1  11 17241.5 1585.82  13
   0   1  11 16738.9 1890.25  13
   0  -1  12 9621.66 1242.81  13
   0   1  12 9191.45 1472.11  13
   0   1  12 6856.81 1499.43  10
   0   1 -12 9908.13 1177.51  14
   0   1  13 13655.5 1880.91  13
   0  -1  13 13792.2 1591.67  13
   0   1  13 11086.7 2047.44  10
   0   1 -13 13960.9 1436.16  14
   0   1  14 211.536 242.074  13
   0  -1  14 74.2157 210.037  13
   0   1  14-361.106 514.661  10
   0  -1  14 477.460 549.882  10
   0   1  15 47278.0 3777.24  13
   0  -1  15 50855.0 3507.93  10
   0  -1  15 47948.2 3359.61  13
   0   1  16 4097.77 1190.91  13
   0  -1  16 3266.39 1297.13  10
   0   1  17 415.700 178.564  13
   0  -1  17 954.156 649.616  10
   0  -1  18 732.422 383.921  10
   0   1  18 1146.20 648.927  13
   0  -1  19 874.693 458.565  10
   0   1  19 592.749 509.758  13
   0   1  20 100.666 72.2038  13
   0  -1  20-388.887 538.589  10
   0   1  21 2383.48 1027.34  13
   0   1  22-91.9251 309.098  13
   0  -1  22-74.5197 200.665  11
   0   1  22-263.731 407.599  11
   0   1  22-221.359 420.383   7
   0   1  23 7634.34 1667.98  11
   0   1  23 7566.64 2011.02  13
   0  -1  23 8828.31 1941.99  11
   0   1  23 8946.67 1750.87   7
   0  -1  24 708.827 534.911  11
   0   1  24 218.258 82.7130  11
   0   1  24 764.623 665.820   7
   0   1  24 527.055 397.800  13
   0  -1  25 79.2230 143.090  11
   0   1  25-31.6387 125.799   7
   0   1  25 358.308 244.614  11
   0   1  26-199.245 382.951   7
   0  -1  26 186.947 248.173  11
   0   1  26-121.330 316.671  11
   0   1  27 981.638 589.713   8
   0   1  27 995.228 548.858   7
   0  -1  27 802.867 571.313  11
   0   1  27 627.890 487.978  11
   0   1  28 886.837 548.422   8
   0   1  28 385.878 330.735   7
   0  -1  28 538.020 505.805  11
   0   1  28 126.867 105.645  11
   0  -1  29 1672.53 767.156  11
   0   1  29 1541.31 681.870   7
   0   1  29 809.010 469.173  11
   0   1  29 1331.37 562.772   8
   0   1  30 133.109 47.6477   8
   0   1  30 68.5413 122.379   7
   0   1  30-61.9772 233.008  11
   0  -1  30 231.243 351.361  11
   0  -1  31 2871.07 878.603  11
   0   1  31 2785.03 803.759   7
   0   1  31 2173.84 753.053  11
   0   1  32 549.189 346.880   7
   0  -1  32 741.245 410.761   8
   0   1  32 343.800 301.779  11
   0  -1  33 60.4243 95.8742   8
   0   2   0 91253.6 3219.02  14
   0  -2   0 93651.7 3686.06   1
   0  -2  -1 97438.5 4174.24   1
   0   2  -1 98121.1 3435.56  14
   0   2   1 97843.1 3210.61  14
   0   2  -2 21809.1 1669.34  14
   0   2   2 20734.9 1433.67  14
   0   2   3 13169.0 1211.33  13
   0   2   4 33230.6 2024.79  13
   0   2   4 31711.6 3317.46   1
   0   2  -5 1253.01 368.728  14
   0   2   5 1149.86 448.463  13
   0   2   5 1705.16 1050.65   1
   0   2   6 30936.0 2211.12  13
   0   2  -6 33161.2 2282.92  14
   0   2   6 32787.4 3878.94   1
   0   2   7 17881.9 1796.15  13
   0   2   7 18400.7 3062.55   1
   0   2  -7 18902.2 1780.17  14
   0   2  -8 2623.50 651.140  14
   0   2   8 2508.68 723.797  13
   0   2   8 2638.98 1226.03   1
   0   2  -9 698.350 319.890  14
   0   2   9 595.196 341.602  13
   0   2   9 753.072 722.698   1
   0   2  10 18271.6 2073.65  13
   0   2 -10 18473.8 1808.04  14
   0   2 -11 9043.99 1307.79  14
   0   2  11 9200.94 1597.47  13
   0   2  12 20351.9 2469.39  13
   0   2 -12 19061.5 1959.45  14
   0   2 -13 15602.5 1786.39  14
   0   2  13 15756.4 2311.47  13
   0   2 -14 1322.54 489.402  14
   0   2  14 1165.30 517.378  13
   0   2 -15-242.801 337.710  14
   0   2  15 1.46687 272.889  13
   0   2  16 5017.71 1453.43  13
   0   2 -16 5023.57 1071.46  14
   0  -2  17 1240.09 877.198  10
   0   2  17 44.4808 201.437  13
   0   2  18 11869.7 2426.34  13
   0  -2  18 14321.7 2340.02  10
   0   2  19-52.0574 361.853  13
   0  -2  19 884.799 750.667  10
   0  -2  20 4737.40 1399.22  10
   0   2  20 4012.92 1360.13  13
   0   2  20 4030.02 1048.43   7
   0   2  21 1215.10 581.918   7
   0  -2  21 1155.04 537.862  10
   0   2  21 1059.97 621.246  13
   0  -2  21 1623.79 699.250  11
   0   2  21 1641.05 712.134  11
   0  -2  22-143.426 466.756  10
   0   2  22 225.423 291.920  11
   0   2  22 254.917 267.975  13
   0   2  22-87.7612 429.019   7
   0  -2  22 500.438 470.026  11
   0   2  23 893.281 788.821  13
   0   2  23 469.876 460.412   7
   0   2  23 939.702 517.270  11
   0  -2  23 971.078 552.200  11
   0   2  24 362.879 371.599   7
   0   2  24 76.6129 80.5603  11
   0  -2  24 101.257 214.967  11
   0  -2  25 220.838 216.759  11
   0   2  25 433.726 327.663   7
   0   2  25 689.257 528.449  11
   0   2  26 4597.03 1224.21  11
   0  -2  26 4317.48 1220.69  11
   0   2  26 4189.23 1144.01   7
   0  -2  27 231.944 205.192  11
   0   2  27 51.2156 212.314   7
   0   2  27 433.489 427.877  11
   0   2  28 1051.91 457.190  11
   0  -2  28 1076.54 583.157  11
   0   2  28 955.456 528.349   7
   0   2  29 1288.13 599.630  11
   0   2  29 1123.38 549.391   7
   0  -2  29 1179.76 632.004  11
   0   2  30-42.2435 227.956  11
   0   2  30-87.5759 166.970   7
   0   2  31 343.296 270.915   7
   0  -2  32-61.7318 167.710   8
   0   2  32 224.145 247.593   7
   0  -2  33 274.930 199.322   8
   0   3   0-305.043 360.514  14
   0   3  -1 6012.52 1036.56  14
   0   3   1 5907.67 991.600  14
   0   3   2 50875.9 2874.13  14
   0   3  -2 48033.7 3119.69  14
   0   3  -3 25088.5 2249.81  14
   0   3   3 25292.2 1978.50  14
   0   3   3 23804.5 1983.67  13
   0   3  -4 10576.1 1450.79  14
   0   3   4 11210.1 1254.22  14
   0   3   4 10872.6 1418.54  13
   0   3  -5 25506.7 2320.92  14
   0   3   5 25521.1 2303.73  13
   0   3   6 7689.47 1310.06  13
   0   3  -6 7633.45 1301.08  14
   0   3   7 556.937 403.926  13
   0   3  -7 212.114 199.754  14
   0   3  -8 1826.04 581.623  14
   0   3   8 1666.80 705.730  13
   0   3  -9 6438.93 1250.31  14
   0   3   9 6758.52 1396.24  13
   0   3 -10 10774.8 1677.41  14
   0   3  10 11039.7 1879.62  13
   0   3 -11 56150.8 3876.57  14
   0   3  11 60926.5 4672.16  13
   0   3  12 3062.07 1066.24  13
   0   3 -12 3194.59 1005.81  14
   0   3 -13 2814.67 950.967  14
   0   3  13 2328.87 945.431  13
   0   3  14 6015.32 1542.77  13
   0   3 -14 6067.23 1418.39  14
   0   3 -15 14761.0 2090.43  14
   0   3  15 17040.2 2876.80  13
   0   3 -16 4961.66 1190.86  14
   0   3  16 5999.85 1716.89  13
   0   3 -17 5426.61 1292.10  14
   0   3  17 6096.62 1706.07  13
   0   3  18 2992.27 1280.30  13
   0   3 -18 3093.23 981.514  14
   0  -3  19 3960.08 1440.86  10
   0   3  19 1870.39 713.861   7
   0   3  19 2813.87 1237.39  13
   0  -3  20 4444.80 1486.79  10
   0   3  20 1533.84 927.566  13
   0   3  20 2079.13 787.443   7
   0   3  21 297.980 84.0795  13
   0   3  21-70.3241 311.742   7
   0   3  22-19.2760 298.967   7
   0  -3  22 32.4061 315.474  10
   0   3  23 1437.76 682.095   7
   0   3  24 218.286 340.940   7
   0   3  25 1546.01 646.827   7
   0   3  26 715.731 482.414   7
   0   3  27-81.2082 220.060   7
   0   3  28 509.912 387.987   7
   0   3  29 430.015 301.882   7
   0   3  30 157.884 167.947   7
   0   3  31 737.185 366.404   7
   0   3  32 338.823 229.691   7
   0   4   0 39570.2 3141.42  14
   0   4   1 3565.02 917.977  14
   0   4  -1 4003.44 990.918  14
   0   4   2 2035.44 783.457  14
   0   4  -2 2292.29 741.171  14
   0   4  -3 17.8521 159.976  14
   0   4   3 226.487 186.124  14
   0   4  -4 40595.7 3371.54  14
   0   4  -5 516.558 446.260  14
   0   4  -6 1739.71 742.728  14
   0   4  -7 1247.87 623.468  14
   0   4  -8 8364.30 1652.20  14
   0   4  -9 10651.4 1887.81  14
   0   4   9 10963.4 1976.65  13
   0   4 -10 4129.90 1232.07  14
   0   4  10 3919.30 1250.54  13
   0   4  11 2088.37 851.812  13
   0   4 -11 2568.35 1103.91  14
   0   4  12 3347.21 1160.42  13
   0   4 -12 3393.23 1186.78  14
   0   4  13 19806.8 3119.30  13
   0   4 -13 19935.7 2756.22  14
   0   4  14 7335.24 1859.39  13
   0   4 -14 7128.44 1693.58  14
   0   4  15 2949.26 1200.07  13
   0   4 -15 2894.50 974.672  14
   0   4 -16 368.336 368.336  14
   0   4 -16 543.226 192.154  15
   0   4  16 512.112 344.827   7
   0   4  17 3248.99 947.179   7
   0   4 -17 3191.18 880.083  15
   0   4 -17 3391.12 1105.96  14
   0   4  18 1282.44 552.234   7
   0   4 -18 1944.85 888.275  14
   0   4 -18 1371.02 587.403  15
   0   4  19 76.6322 384.841   7
   0   4 -19-48.1460 331.627  14
   0   4 -19 203.589 286.273  15
   0   4  20 2191.24 801.895   7
   0   4 -20 2365.19 791.465  15
   0   4 -21 1509.99 613.582  15
   0   4  21 1376.89 700.283   7
   0   4  22 482.087 386.151   7
   0   4 -22 453.665 382.691  15
   0   4  23 2036.46 781.677   7
   0   4 -23 3128.55 871.894  15
   0   4  24-464.714 376.678   7
   0   4  25 841.195 451.541   7
   0   4  26 3714.67 994.445   7
   0   4  27 1020.23 483.685   7
   0   4  28 698.727 358.646   7
   0   4  29 1947.51 597.325   7
   0   4  30 102.601 77.1775   7
   0   5   0 104.307 364.715  14
   0   5   1 9698.77 1746.73  14
   0   5  -1 8812.33 1727.19  14
   0   5  -2 966.120 683.499  14
   0   5  -3 1224.00 749.528  14
   0   5  -4 991.034 605.678  14
   0   5  -5 14912.7 2355.41  14
   0   5  -6 1789.57 930.013  14
   0   5  -7 1877.83 912.805  14
   0   5  -8 14638.5 2432.44  14
   0   5  -9 1024.95 808.406  14
   0   5 -10 826.128 835.666  14
   0   5 -10-138.968 244.965  15
   0   5 -11 25622.9 2201.56   6
   0   5 -11 22534.0 2274.04  15
   0   5 -11 23112.3 3185.39  14
   0   5 -12 2527.57 942.392  14
   0   5 -12 4670.37 963.821   6
   0   5 -12 3362.37 861.585  15
   0   5 -13-206.577 261.578  15
   0   5 -13 297.271 337.639   6
   0   5 -13-82.3852 546.363  14
   0   5 -14-379.807 565.557  14
   0   5 -14 422.395 402.511   6
   0   5 -14 209.713 215.296  15
   0   5 -15 4217.32 1347.55  14
   0   5 -15 3652.29 939.605  15
   0   5 -16 673.895 453.514  15
   0   5 -17 5170.32 1162.79  15
   0   5 -18 2935.07 890.228  15
   0   5 -19 1740.13 726.362  15
   0   5 -20 493.391 438.036  15
   0   5  21 1772.23 656.679   7
   0   5 -21 2612.09 774.001  15
   0   5  22-78.2689 71.6413   7
   0   5 -22 498.278 440.524  15
   0   5 -23 823.178 436.060  15
   0   5  23 860.027 458.235   7
   0   5 -24 1873.85 568.950  15
   0   5  24 1973.99 664.007   7
   0   5  25 127.522 118.386   7
   0   5 -25 162.736 84.1522  15
   0   5  26 161.740 193.173   7
   0   5  27 217.805 255.818   7
   0   6   0 361.919 149.465  12
   0   6   1-839.223 601.235  12
   0   6   2 208.379 330.695  12
   0   6  -2 582.050 181.575  14
   0   6  -3 1289.01 428.462  14
   0   6   3 1512.99 571.842  12
   0   6  -4-79.1063 504.794  14
   0   6   4 534.282 357.718  12
   0   6  -5-89.4887 285.121  15
   0   6  -5-373.302 582.379  14
   0   6  -6 2658.97 1019.02  14
   0   6   6 5623.21 1049.59  12
   0   6  -6 3171.69 812.271  15
   0   6  -7-384.070 651.665  14
   0   6  -7 567.006 304.442  15
   0   6  -8 4790.96 1070.72  15
   0   6  -8 3937.59 1170.67  14
   0   6  -9 5860.02 1173.42  15
   0   6  -9 5319.97 1432.13  14
   0   6 -10 1622.12 636.939  15
   0   6 -11 455.541 377.119  15
   0   6 -12 3087.17 875.963  15
   0   6 -13 587.289 417.600  15
   0   6 -14 1401.76 556.150  15
   0   6 -15 2361.10 748.311  15
   0   6 -16 379.982 355.615  15
   0   6 -17 101.290 114.202  15
   0   6 -18 173.672 315.307  15
   0   6 -19 189.777 225.785  15
   0   6 -20 633.341 414.927  15
   0   6 -21 958.994 455.146  15
   0   6 -22 141.060 103.548  15
   0   6 -23 134.037 119.506  15
   0   6 -24-113.508 172.511  15
   0   7   0 100.020 240.225  12
   0   7  -1-181.347 275.205  12
   0   7   1 1087.29 536.708  12
   0   7   2 1705.13 688.938  12
   0   7  -2-879.120 584.859  12
   0   7   3 3040.26 898.862  12
   0   7  -3-1871.15 703.095  12
   0   7   4 6632.78 1197.39  12
   0   7  -4 524.780 39.1059  12
   0   7   5 2732.37 791.443  12
   0   7  -7 696.292 453.759  15
   0   7  -8 567.495 367.123  15
   0   7  -9 353.869 387.574  15
   0   7 -10 28.7142 54.3537  15
   0   7 -11 648.729 374.182  15
   0   7 -12 2145.21 703.444  15
   0   7 -13 662.791 432.589  15
   0   7 -14 211.032 289.336  15
   0   7 -15 1929.53 663.534  15
   0   7 -16 907.996 443.367  15
   0   7 -17 439.927 277.209  15
   0   7 -18 955.409 391.206  15
   0   7 -19 120.467 111.706  15
   0   7 -20-152.410 176.041  15
   0   8   0 4333.13 930.441  12
   0   8  -1 3081.41 875.045  12
   0   8   1 3648.57 812.984  12
   0   8   2 2850.64 723.678  12
   0   8  -2 3102.22 817.278  12
   0   8   3 3203.35 722.327  12
   0   8  -3 3396.59 858.927  12
   0   8  -4 1877.02 738.118  12
   0   8  -5 1149.80 548.868  12
   0   8  -6 996.638 526.319  12
   0   8  -7 821.422 541.038  12
   0   8  -8 805.291 490.291  12
   0   8  -9-101.423 142.622  12
   0   8 -10 16.7698 79.0819  15
   0   8 -10 363.232 313.946  12
   0   8 -11 91.2246 204.498  12
   0   8 -11 242.672 113.439  15
   0   8 -12 151.644 38.9100  15
   0   8 -12 62.5537 52.2754  12
   0   8 -13-192.804 201.128  12
   0   8 -13 182.371 121.165  15
   0   8 -14-134.664 159.041  15
   0   8 -14-383.507 296.634  12
   0   8 -15-51.6205 98.7822  12
  -1   0  33-86.8349 137.348   8
  -1   0  33 200.386 256.611  11
  -1   0  32 355.477 241.003   8
  -1   0  32 400.355 288.977  11
  -1   0  31-37.6472 239.116  11
  -1   0  31 151.305 327.396   8
  -1   0  30 1084.24 602.451  11
  -1   0  29-218.070 310.718  11
  -1   0  28 54.7978 203.371  11
  -1   0  27 34.5867 254.723  11
  -1   0  27-306.059 478.095   7
  -1   0  26 3592.95 1126.86  11
  -1   0  26 3948.80 1103.31   7
  -1   0  25 172.545 311.720  11
  -1   0  25 77.0789 270.576   7
  -1   0  24 1039.54 559.648  11
  -1   0  24 1381.30 667.465   7
  -1   0  23-163.596 454.836  11
  -1   0  23-81.9162 255.956  13
  -1   0  23 330.015 435.807   7
  -1   0  22 13302.6 2155.44  11
  -1   0  22 12218.4 2341.94  13
  -1   0  21-122.020 105.389  13
  -1   0  20 3869.35 1225.04  13
  -1   0  19 111.047 402.891  13
  -1   0  18 9747.71 1980.03  13
  -1   0  17 224.707 360.363  13
  -1   0  16 64003.6 4188.73  13
  -1   0  16 75994.2 4398.60  10
  -1   0  15-49.1600 226.364  13
  -1   0  15-205.409 232.696  10
  -1   0  14 96342.7 4778.55  13
  -1   0  14 103994. 4495.65  10
  -1   0  13 22.5783 134.385  13
  -1   0  13-24.2032 80.0112  10
  -1   0  12 17473.9 1620.51  10
  -1   0  12 17745.1 1847.27  13
  -1   0  11-61.6918 346.751   1
  -1   0  11 31.8904 125.028  13
  -1   0  11 191.245 254.716  10
  -1   0  10 139485. 4751.80  13
  -1   0  10 135357. 3891.66  10
  -1   0  10 150141. 9664.14   1
  -1   0   9-21.5822 142.212  13
  -1   0   9-50.6369 148.031  16
  -1   0   9 291.458 234.447  10
  -1   0   9 36.2862 232.814   1
  -1   0   8 245995. 11114.2   1
  -1   0   8 256925. 5801.57  13
  -1   0   8 272288. 6065.79  16
  -1   0   7 36.6041 79.8311  16
  -1   0   7 89.4631 112.200  13
  -1   0   7 30.7778 213.042   1
  -1   0   6 2383.42 909.578   1
  -1   0   5-12.1424 167.554   1
  -1   0   4 110806. 4899.25   1
  -1   0   3 242.037 202.723   1
  -1   0  -2 7051.47 968.969  16
  -1   0  -3-86.8737 153.065  16
   1   0   3-117.952 256.840  16
   1   0   4 193951. 6307.99  16
   1   0   5-112.364 285.141  16
   1   0   6 3346.15 908.662  16
   1   0   6 2853.54 520.216  13
   1   0   6 2823.80 490.427  10
   1   0   7 119.979 219.464  16
   1   0   7-17.7375 47.9153  13
   1   0   7 64.0499 120.959  10
   1   0   8 74898.3 3096.71  13
   1   0   8 77948.5 3034.92  10
   1   0   9-30.3451 55.7865  13
   1   0   9 5.04702 92.0523  10
   1   0   9-105.948 307.587  16
   1   0  10 8009.85 1145.92  13
   1   0  10 7433.48 1020.70  10
   1   0  11 85.1921 50.2778  13
   1   0  11-143.150 196.241  10
   1   0  12 73360.0 3961.39  13
   1   0  12 70203.9 3625.21  10
   1   0  13-127.400 288.856  10
   1   0  13-131.818 218.178  13
   1   0  14 2933.01 848.971  13
   1   0  14 2752.22 713.880  10
   1   0  15-351.171 500.078  10
   1   0  15-110.261 294.178  13
   1   0  16 7050.69 1504.36  13
   1   0  16 8770.31 1614.39  10
   1   0  17 351.643 651.587  10
   1   0  17 48.2428 328.516  13
   1   0  18 17376.5 2557.13  10
   1   0  18 13820.2 2310.84  13
   1   0  19-58.3778 105.425  13
   1   0  19 333.093 575.793  10
   1   0  20 6775.29 1738.08  13
   1   0  21-405.089 595.275  13
   1   0  21-46.3797 256.348  11
   1   0  22 557.303 479.357   7
   1   0  22 297.826 114.971  11
   1   0  23 4.41784 311.265   7
   1   0  23 42.2622 212.386  11
   1   0  24 3948.32 1137.40   7
   1   0  24 3720.00 1192.53  11
   1   0  25-654.982 584.971  11
   1   0  25 169.807 257.074   7
   1   0  26 3080.26 978.782   7
   1   0  26 2808.17 1053.32  11
   1   0  27-321.106 331.812  11
   1   0  27 203.441 403.535   7
   1   0  28 3323.23 1035.02  11
   1   0  28 4714.55 1165.50   7
   1   0  29-80.7029 169.893  11
   1   0  29 18.3441 285.268   8
   1   0  30 4021.80 1033.82   8
   1   0  30 3077.76 953.388  11
   1   0  31 398.500 407.781  11
   1   0  31 20.1087 122.675   8
   1   0  32-268.684 280.238   8
   1   0  33-29.0689 28.4364   8
  -1   1  33 356.487 265.122   7
  -1   1  33 395.393 333.786  11
  -1  -1  33 151.066 164.844   8
  -1  -1  32 123.990 242.127  11
  -1   1  32 37.0200 224.145   7
  -1  -1  32 214.270 156.276   8
  -1   1  32 97.1870 184.297  11
  -1   1  31 597.463 377.316  11
  -1  -1  31 665.082 449.965  11
  -1   1  31 928.095 494.039   7
  -1   1  30-8.45055 67.1855   7
  -1   1  30 221.824 294.141  11
  -1  -1  30 1.34029 173.557  11
  -1   1  29 346.765 376.418   7
  -1   1  29 351.105 374.667  11
  -1  -1  29 143.685 324.043  11
  -1  -1  28 117.845 186.912  11
  -1   1  28 284.093 398.022  11
  -1   1  28-33.1805 235.270   7
  -1   1  27 8096.12 1626.89   7
  -1   1  27 7008.25 1606.93  11
  -1  -1  27 8050.76 1764.84  11
  -1   1  26-152.461 343.882  11
  -1  -1  26 133.138 274.168  11
  -1   1  26 191.559 123.542   7
  -1   1  25 1002.71 565.063  11
  -1  -1  25 832.048 371.447  11
  -1   1  25 1251.61 689.463   7
  -1   1  24-34.3950 269.929  11
  -1   1  24 5.15965 325.782   7
  -1  -1  24-147.876 449.846  11
  -1   1  24 646.626 614.559  13
  -1  -1  23 164.044 461.678  11
  -1   1  23 616.451 374.033  11
  -1   1  23-38.5893 512.816  13
  -1   1  23 301.408 399.901   7
  -1   1  22 1023.06 704.246  13
  -1   1  22 1105.07 559.372   7
  -1  -1  22 1300.79 665.824  11
  -1   1  22 1312.53 697.335  11
  -1   1  21 910.560 540.253  13
  -1   1  20 10779.0 2209.71  13
  -1   1  19 12954.4 2336.50  13
  -1  -1  19 16067.5 2218.26  10
  -1   1  18 2004.57 809.258  13
  -1  -1  18 1779.14 678.561  10
  -1  -1  17 3787.95 1047.09  10
  -1   1  17 2658.43 896.592  13
  -1   1  16 1690.11 1063.95  13
  -1  -1  16 2415.30 899.362  13
  -1  -1  16 4801.81 1232.26  10
  -1   1  15 685.780 346.464  13
  -1  -1  15 657.740 343.399  13
  -1  -1  15 1595.42 714.780  10
  -1  -1  14 7926.40 1255.08  13
  -1   1  14 7648.74 1384.67  13
   1   1 -13 2367.28 601.412  14
  -1  -1  13 2463.97 674.904  13
  -1   1  13 2608.71 837.892  13
   1   1 -12 13789.4 1371.40  14
  -1   1  12 13983.8 1807.07  13
  -1  -1  12 13765.3 1509.23  13
  -1   1  12 11553.9 1891.95  10
  -1   1  11 121969. 5840.27  10
  -1   1  11 134608. 5390.46  13
   1   1 -11 133087. 4159.46  14
  -1  -1  11 131265. 4431.21  13
  -1  -1  10 25606.2 1835.00  13
   1   1 -10 25821.7 1797.51  14
  -1   1  10 26810.3 2511.63  10
  -1   1  10 26005.0 4177.61   1
  -1   1  10 24811.9 2214.41  13
  -1   1   9 14226.9 2942.99   1
   1   1  -9 14423.3 1309.32  14
  -1   1   9 16402.1 1732.91  10
  -1  -1   9 14511.4 1295.10  13
  -1   1   9 14541.1 1585.80  13
  -1   1   8 36587.8 4427.73   1
   1  -1  -8 35781.1 1946.50  16
   1   1  -8 33779.4 1953.36  14
  -1   1   7 3722.75 1320.03   1
   1   1  -7 3619.37 603.443  14
  -1   1   6 19052.4 2749.32   1
   1   1  -6 20098.6 1396.33  14
  -1   1   5 24948.6 2887.61   1
   1  -1  -4 360.850 328.779   1
  -1   1   4 407.722 286.138   1
  -1   1   3 179099. 6568.52   1
   1  -1  -3 180219. 6363.39   1
   1  -1  -2 16088.7 1733.14   1
  -1   1  -5 1033.77 320.391  14
  -1   1  -6 5614.02 759.951  14
   1   1   6 5831.85 987.734  10
  -1  -1  -7 10442.5 1611.09  16
   1   1   7 8758.81 1329.64  10
  -1   1  -7 8932.22 1013.81  14
   1   1   8 631.229 319.154  10
   1  -1   8 802.840 392.116  13
  -1   1  -8 1408.64 438.703  14
   1   1   8 1114.28 477.246  13
  -1   1  -9 10310.1 1144.75  14
  -1  -1  -9 11727.5 1710.38  16
   1   1   9 9819.95 1338.16  13
   1  -1   9 10630.0 1131.99  13
   1   1   9 7689.60 1434.02  10
   1   1  10 1869.83 725.934  10
  -1   1 -10 3141.73 639.294  14
   1  -1  10 2907.43 635.810  13
   1   1  10 2894.86 770.555  13
   1  -1  11-50.0556 113.529  13
   1   1  11-31.9992 103.447  10
  -1   1 -11 108.972 353.635  14
   1   1  11 19.0571 972.657  13
   1  -1  11 797.243 653.126  16
   1   1  12 2628.20 854.943  10
   1  -1  12 3867.48 979.435  10
   1  -1  12 3376.84 779.601  13
  -1   1 -12 3529.82 747.966  14
   1   1  12 3122.58 893.971  13
  -1   1 -13 212.740 155.082  14
   1  -1  13 186.248 180.361  13
   1   1  13 146.326 210.425  13
   1   1  13-5.49972 513.731  10
   1  -1  14 2120.95 871.060  10
   1   1  14 1896.00 688.479  13
   1   1  14 1871.72 662.139  10
   1  -1  14 1743.60 639.890  13
   1  -1  15 98273.9 5060.11  10
   1   1  15 96711.4 5690.46  13
   1   1  15 113624. 7135.18  10
   1   1  16-479.657 756.857  10
   1  -1  16 27.8131 151.260  10
   1   1  16-92.2163 191.594  13
   1   1  17 1412.15 674.109  13
   1  -1  17 1062.83 546.512  10
   1  -1  18 41.3454 208.109  10
   1   1  18 220.122 343.436  13
   1  -1  19 1945.18 746.663  10
   1   1  19 1878.58 931.483  13
   1   1  20 901.903 502.741  13
   1  -1  20 929.001 107.189  10
   1  -1  21 4502.12 1225.58  11
   1   1  21 4447.21 1145.89   7
   1   1  21 3832.67 1410.38  13
   1  -1  21 5662.35 1449.00  10
   1   1  21 4007.30 1098.90  11
   1  -1  22 1250.60 716.555  11
   1   1  22 1644.10 683.346   7
   1   1  22 1576.99 674.965  11
   1   1  23 33.4589 396.635  11
   1   1  23 343.114 416.230   7
   1  -1  23 755.320 713.095  11
   1   1  24 1792.27 809.239  11
   1  -1  24 2022.46 910.202  11
   1   1  24 1908.26 862.820   7
   1  -1  25 208.147 257.083  11
   1   1  25 50.2853 154.296  11
   1   1  25 112.913 93.9668   7
   1   1  26 978.114 597.143  11
   1   1  26 1644.88 759.477   8
   1  -1  26 1165.88 715.014  11
   1   1  26 950.523 462.655   7
   1   1  27 4999.01 1245.17   7
   1   1  27 4110.45 1193.41  11
   1   1  27 5158.02 1261.51   8
   1  -1  27 4333.95 1264.19  11
   1   1  28 102.956 175.958   8
   1   1  28 438.031 292.412   7
   1   1  28 438.840 380.311  11
   1  -1  28 243.056 322.963  11
   1   1  29 580.228 414.934  11
   1   1  29 798.277 476.594   7
   1   1  29 943.359 464.457   8
   1  -1  29 1050.10 572.072  11
   1   1  30-57.9846 67.1844   8
   1  -1  30 293.710 428.577  11
   1   1  30 78.3003 124.217  11
   1   1  30 40.5965 352.502   7
   1   1  31 930.642 370.534   8
   1  -1  31 1479.65 618.724   8
   1   1  31 1476.74 571.298   7
   1  -1  32-73.0015 148.422   8
   1  -1  33-138.058 205.349   8
  -1  -2  33 605.067 313.380   8
  -1   2  33 651.002 330.214   7
  -1   2  32 685.266 390.649   7
  -1   2  32 830.496 405.450  11
  -1   2  31 194.678 204.486   7
  -1   2  31 252.401 255.742  11
  -1   2  30 657.913 451.544  11
  -1  -2  30 978.006 500.054  11
  -1   2  30 887.986 445.300   7
  -1  -2  29 669.175 448.701  11
  -1   2  29 449.489 395.671   7
  -1   2  29 701.876 491.760  11
  -1  -2  28 1677.91 709.421  11
  -1   2  28 1180.58 655.447  11
  -1   2  28 1056.47 489.487   7
  -1   2  27 165.125 177.034   7
  -1  -2  27 11.6274 247.328  11
  -1   2  27 186.981 250.620  11
  -1   2  26 3038.61 990.999  11
  -1   2  26 2949.72 985.463   7
  -1  -2  26 3630.39 1179.50  11
  -1   2  25 303.675 260.812  11
  -1  -2  25 376.345 468.004  11
  -1   2  25 381.215 417.000   7
  -1   2  24 981.976 527.569   7
  -1   2  24 1163.33 590.500  11
  -1  -2  24 1052.56 674.157  11
  -1   2  23 561.882 444.328   7
  -1   2  23 403.098 85.6771  13
  -1   2  23 837.342 485.944  11
  -1  -2  23 657.659 510.357  11
  -1  -2  22 3760.03 1105.58  11
  -1   2  22 3809.60 1092.16  11
  -1   2  22 3260.50 1179.79  13
  -1   2  22 3714.68 1046.80   7
  -1  -2  21 1429.83 705.936  10
  -1   2  21 1262.15 645.766  11
  -1   2  21 891.176 692.574  13
  -1  -2  21 930.566 502.248  11
  -1   2  21 1220.98 532.049   7
  -1   2  20 908.958 683.947  13
  -1  -2  20 1637.35 911.192  10
  -1  -2  19 2013.94 993.622  10
  -1   2  19 228.766 100.534  13
  -1   2  18 475.226 328.080  13
  -1  -2  18 1839.61 1022.52  10
  -1   2  17 25619.0 3288.73  13
   1   2 -16 36708.1 2838.79  14
  -1   2  16 38256.8 3897.23  13
   1   2 -15 11680.2 1600.35  14
  -1   2  15 12108.9 2021.62  13
   1   2 -14 33115.6 2653.41  14
  -1   2  14 35030.4 3336.92  13
  -1   2  13 6550.81 1463.35  13
   1   2 -13 5937.90 1122.29  14
  -1   2  12 8434.96 1531.50  13
   1   2 -12 7810.48 1222.76  14
   1   2 -11 15206.6 1731.06  14
  -1   2  11 15412.3 1947.57  13
   1   2 -10 6.29262 197.727  14
  -1   2  10 472.192 347.989  13
  -1   2   9 1985.75 651.230  13
   1   2  -9 1840.43 513.830  14
  -1   2   9 2094.31 1153.08   1
  -1   2   8 3695.56 859.382  13
   1   2  -8 3656.70 816.354  14
  -1   2   8 3811.49 1484.40   1
  -1   2   7 13798.5 2668.96   1
  -1   2   7 12757.2 1519.46  13
   1   2  -7 13716.0 1524.17  14
  -1   2   6 59742.7 5325.13   1
  -1   2   6 58970.6 3106.07  13
   1   2  -6 60943.0 3121.41  14
  -1   2   5 25700.4 1915.00  13
   1   2  -5 26491.9 2010.08  14
  -1   2   4 12551.4 1243.47  13
   1  -2  -4 14029.6 2218.41   1
  -1   2   3 5297.71 737.613  13
   1  -2  -3 5071.22 1260.71   1
  -1   2   2 5795.02 741.595  14
   1   2  -2 6164.42 886.097  14
   1  -2  -2 6112.99 1285.60   1
  -1   2   1 106482. 3299.04  14
   1  -2  -1 103722. 4978.60   1
   1   2  -1 106713. 3630.75  14
   1   2   0 27018.7 1747.98  14
  -1   2   0 26474.4 1713.51  14
   1   2   1 1351.19 391.019  14
  -1   2  -1 1309.77 378.222  14
   1   2   2 50780.2 2257.70  14
   1   2   2 51751.4 3289.68   1
  -1   2  -2 49095.3 2522.29  14
   1   2   2 50424.1 2423.70  13
   1   2   3 17988.5 2232.92   1
   1   2   3 17481.9 1281.39  14
   1   2   3 17593.6 1532.01  13
   1   2   4 39892.8 3621.01   1
   1   2   4 40975.4 2449.97  13
   1   2   5 90083.5 5928.70   1
   1   2   5 92228.2 3901.26  13
  -1   2  -5 92278.5 3690.51  14
   1   2   6 1211.13 689.184   1
  -1   2  -6 1244.94 434.795  14
   1   2   6 1237.28 482.409  13
  -1   2  -7 22088.2 1919.50  14
   1   2   7 23740.4 2186.77  13
   1   2   7 22798.8 3444.26   1
   1   2   8 25903.9 2423.74  13
  -1   2  -8 25670.9 2110.62  14
   1   2   8 25084.4 3879.30   1
  -1   2  -9 1697.44 575.371  14
   1   2   9 1337.40 564.877  13
   1   2   9 895.074 733.111   1
   1   2  10 17382.4 2123.12  13
  -1   2 -10 16528.9 1748.99  14
  -1   2 -11 900.354 512.188  14
   1   2  11 618.058 425.730  13
  -1   2 -12 41580.6 2951.63  14
   1   2  12 45371.0 3887.32  13
  -1   2 -13 804.162 398.577  14
   1   2  13 1098.27 606.536  13
   1   2  14 115.904 303.134  13
  -1   2 -14-157.680 305.250  14
   1   2  15 210.351 475.315  13
  -1   2 -15 291.515 168.834  14
   1  -2  16 2437.02 1107.53  10
   1   2  16 1284.25 815.027  13
  -1   2 -16 1212.05 566.509  14
   1   2  17 1225.56 764.398  13
   1  -2  17 2059.57 1038.00  10
   1  -2  18 2518.15 1064.17  10
   1   2  18 1405.19 723.602  13
   1  -2  19 1516.46 792.710  10
   1   2  19 1062.31 537.539  13
   1  -2  20 638.266 305.900  10
   1   2  20 1107.27 441.019   7
   1  -2  20 1525.38 703.877  11
   1   2  20 1119.40 657.561  11
   1   2  20 1036.08 621.790  13
   1  -2  21-134.750 403.358  10
   1   2  21 104.959 225.184   7
   1  -2  21 233.396 231.695  11
   1   2  21-7.20418 587.737  13
   1   2  21 229.133 61.3924  11
   1   2  22-120.797 89.2236   7
   1   2  22 28.7114 239.291  11
   1  -2  22-334.294 557.233  10
   1  -2  22 166.935 375.453  11
   1   2  23 170.131 258.657  11
   1  -2  23 374.148 333.265  11
   1   2  23 283.765 394.551   7
   1   2  24 406.974 456.082  11
   1  -2  24 450.886 452.864  11
   1   2  24 579.338 470.622   7
   1  -2  25 2964.27 1008.54  11
   1   2  25 2992.92 963.641  11
   1   2  25 2504.79 896.124   7
   1   2  26 5073.57 1289.66   7
   1   2  26 5898.34 1323.61  11
   1  -2  26 5887.29 1453.49  11
   1  -2  27 253.629 445.973  11
   1   2  27-277.145 295.164  11
   1   2  27 155.175 243.301   7
   1  -2  28 849.767 570.165  11
   1   2  28 1015.73 548.748   7
   1   2  28 872.867 478.665  11
   1   2  29-9.79492 161.922  11
   1   2  29-49.0049 136.006   7
   1   2  30 2092.06 702.395   7
   1  -2  31 362.160 333.772   8
   1   2  31 353.835 276.180   7
   1   2  32 553.295 309.118   7
   1  -2  32 736.280 363.239   8
  -1   3  32 85.7078 145.973   7
  -1   3  31 849.832 430.750   7
  -1   3  30-34.5011 188.156   7
  -1   3  29 344.742 294.617   7
  -1   3  28 1248.83 547.378   7
  -1   3  27 3822.53 1056.52   7
  -1   3  26 304.041 345.923   7
  -1   3  25 1103.14 611.822   7
  -1   3  24-348.100 368.593   7
  -1   3  23-230.047 436.074   7
  -1   3  22-157.362 270.163   7
  -1   3  22-15.6190 586.746  13
  -1  -3  22 619.784 638.391  10
  -1  -3  21 5632.66 1600.38  10
  -1   3  21 3648.87 1043.51   7
  -1   3  21 3826.25 1492.11  13
  -1   3  20-168.372 548.015  13
  -1   3  20 16.0708 150.042   7
  -1   3  19 1774.27 757.677   7
  -1   3  19 2224.15 1011.70  13
  -1   3  18 112.301 236.917  13
   1   3 -18 182.325 221.536  14
   1   3 -17-105.813 378.475  14
  -1   3  17 395.452 358.460  13
   1   3 -16 17381.5 2348.97  14
  -1   3  16 18704.3 2977.02  13
   1   3 -15 2983.84 1000.91  14
  -1   3  15 2935.20 1219.88  13
   1   3 -14 8394.19 1589.53  14
  -1   3  14 8623.56 1884.77  13
   1   3 -13 16003.9 2153.59  14
  -1   3  13 16470.4 2491.09  13
   1   3 -12 2267.16 763.815  14
  -1   3  12 2030.51 828.930  13
  -1   3  11 55046.8 4205.32  13
   1   3 -11 57779.1 3922.96  14
  -1   3  10 677.666 478.406  13
   1   3 -10 630.934 681.645  14
  -1   3   9 14296.1 1976.47  13
   1   3  -9 14856.4 1953.23  14
   1   3  -8 83.7007 228.714  14
  -1   3   8 142.355 203.611  13
   1   3  -7 16107.6 1938.92  14
  -1   3   7 15845.2 1881.20  13
  -1   3   6 3789.32 872.040  13
   1   3  -6 3271.75 757.775  14
  -1   3   5 40212.6 2744.03  13
   1   3  -5 42171.2 3048.83  14
   1   3  -4 6228.91 1135.18  14
  -1   3   4 5796.99 976.950  13
  -1   3   4 6248.60 903.386  14
   1   3  -3 2171.86 759.002  14
  -1   3   3 2377.05 676.627  14
   1  -3  -2 5982.22 1452.66   1
  -1   3   2 5865.92 928.634  14
   1   3  -2 5593.26 1062.45  14
   1   3  -1 1931.59 589.964  14
  -1   3   1 2124.44 573.001  14
  -1   3   0 8300.60 1177.27  14
   1   3   0 8224.44 1223.88  14
   1   3   1 80294.8 3725.96  14
  -1   3  -1 79758.1 3803.73  14
  -1   3  -2 21258.4 2005.44  14
   1   3   2 22153.0 1892.51  14
  -1   3  -3 3421.29 806.099  14
   1   3   3 3077.75 694.983  14
   1   3   4 11958.0 1348.15  14
  -1   3  -4 11814.0 1530.48  14
  -1   3  -5 9305.19 1360.81  14
   1   3   5 8222.46 1443.72  13
  -1   3  -6 3097.17 803.126  14
   1   3   6 3022.89 866.833  13
   1   3   7 7589.47 1428.57  13
  -1   3  -7 7285.92 1317.48  14
   1   3   8 1329.10 586.252  13
  -1   3  -8 1500.16 657.714  14
  -1   3  -9 3825.15 1003.52  14
   1   3   9 3666.89 1087.39  13
  -1   3 -10 6742.96 1347.26  14
   1   3  10 6310.15 1439.21  13
  -1   3 -11 12490.4 1886.86  14
   1   3  11 12306.2 2222.31  13
   1   3  12 869.970 523.944  13
  -1   3 -12 888.281 535.752  14
   1   3  13 13472.1 2429.11  13
  -1   3 -13 11578.2 1776.04  14
   1   3  14 917.540 526.543  13
  -1   3 -14 664.529 358.707  14
  -1   3 -15 32504.4 3182.09  14
   1   3  15 37190.8 4364.86  13
  -1   3 -16 1097.72 595.293  14
   1   3  16 939.210 692.683  13
  -1   3 -17 4790.49 1241.01  14
   1   3  17 5550.82 1674.38  13
   1   3  18 2539.40 1208.69  13
   1  -3  18 3655.42 1390.52  10
   1   3  18 2612.69 847.786   7
   1   3  19 6860.41 1516.12   7
   1  -3  19 8855.55 2030.51  10
   1  -3  20 1991.23 1015.84  10
   1   3  20 1387.11 588.616   7
   1  -3  21 1611.26 859.215  10
   1   3  21 1339.79 660.857   7
   1   3  22 1429.43 704.308   7
   1   3  23 2681.10 928.415   7
   1   3  24 1599.11 721.998   7
   1   3  25 901.942 511.565   7
   1   3  26-30.1151 82.9126   7
   1   3  27 357.476 301.688   7
   1   3  28 1499.08 602.705   7
   1   3  29 1495.51 581.310   7
   1   3  30 24.4451 109.115   7
   1  -3  31 286.705 220.725   8
   1   3  31 275.886 240.468   7
  -1   4  30 106.778 191.697   7
  -1   4  29-75.2213 185.961   7
  -1   4  28 272.469 251.624   7
  -1   4  27 686.331 428.108   7
  -1   4  26 59.5946 227.724   7
  -1   4  25-243.429 365.012   7
  -1   4  24 226.402 333.255   7
  -1   4  23 3735.15 1098.36   7
   1   4 -23 3573.06 885.791  15
   1   4 -22 11614.1 1641.51  15
  -1   4  22 9499.88 1714.41   7
   1   4 -21 188.442 237.881  15
  -1   4  21-5.99796 321.985   7
   1   4 -20 2138.50 679.965  15
  -1   4  20 1850.26 741.255   7
  -1   4  19-48.4987 348.390  13
  -1   4  19-253.826 369.803   7
   1   4 -19 86.8652 148.689  14
   1   4 -19 202.031 173.111  15
   1   4 -18 1428.95 557.964  15
  -1   4  18 1555.17 637.831   7
  -1   4  18 898.498 755.743  13
   1   4 -18 1275.94 782.956  14
  -1   4  17 3189.82 1367.52  13
   1   4 -17 2676.61 983.746  14
   1   4 -17 2698.81 751.055  15
  -1   4  17 2871.20 923.480   7
  -1   4  16 13569.1 1926.72   7
  -1   4  16 12094.1 2573.62  13
   1   4 -16 12228.5 2252.86  14
   1   4 -16 12877.6 1712.21  15
  -1   4  15-125.749 429.755  13
   1   4 -15 1077.66 852.781  14
   1   4 -14 10374.0 2027.88  14
  -1   4  14 8591.77 2038.11  13
  -1   4  13 2126.65 1000.24  13
   1   4 -13 2376.54 1087.34  14
  -1   4  12 364.828 392.679  13
   1   4 -12 250.652 399.829  14
  -1   4  11 5922.72 1506.19  13
   1   4 -11 6348.44 1490.31  14
  -1   4  10 797.212 712.684  13
   1   4 -10 852.564 62.2517  14
   1   4  -9 756.818 257.609  14
  -1   4   9 1316.71 614.372  13
   1   4  -8 2987.33 834.654  14
   1   4  -7 34.9361 353.975  14
   1   4  -6 1969.70 681.548  14
   1   4  -5-45.0759 470.232  14
   1   4  -4 7203.36 1383.27  14
  -1   4   3 2204.80 672.141  14
   1   4  -3 1749.17 586.413  14
  -1   4   2 48843.6 3317.53  14
   1   4  -2 46732.1 3523.20  14
   1   4  -1 31673.8 2845.41  14
  -1   4   1 32073.8 2749.36  14
   1   4   0 911.794 290.863  14
  -1   4   0 1294.15 580.743  14
   1   4   1-281.446 462.573  14
  -1   4  -1 106.182 183.926  14
   1   4   2 620.726 254.621  14
  -1   4  -2 729.867 441.861  14
  -1   4  -3 1269.23 619.786  14
  -1   4  -4 3244.70 929.727  14
  -1   4  -5 982.909 590.998  14
  -1   4  -6 3598.44 1062.78  14
  -1   4  -7 9365.30 1716.25  14
  -1   4  -8 4450.07 1315.66  14
  -1   4  -9 2154.37 1017.94  14
  -1   4 -10 39735.0 3733.49  14
  -1   4 -11 1638.27 799.359  14
  -1   4 -12 4522.49 1177.33  14
  -1   4 -13 2355.57 744.122  14
  -1   4 -14 567.820 430.405  14
  -1   4 -15-57.4365 178.387  15
  -1   4 -15-345.937 488.618  14
   1   4  16 3990.42 1046.50   7
  -1   4 -16 3755.90 937.009  15
  -1   4 -16 3845.64 1242.09  14
   1   4  17 1912.61 722.256   7
  -1   4 -17 2169.75 750.441  15
  -1   4 -17 2010.25 913.775  14
  -1   4 -18-201.768 241.821  14
   1   4  18-110.801 268.849   7
  -1   4 -18 157.496 254.721  15
   1   4  19 666.239 375.320   7
  -1   4 -19 797.167 498.073  15
  -1   4 -20 3876.23 1007.67  15
   1   4  20 3266.64 1041.06   7
   1   4  21 2565.49 924.997   7
  -1   4 -21 2296.37 727.060  15
  -1   4 -22 278.712 397.561  15
   1   4  22 5.03230 184.896   7
   1   4  23 126.296 143.547   7
   1   4  24 85.5760 308.607   7
   1   4  25 690.902 426.543   7
   1   4  26 3521.93 961.505   7
   1   4  27 68.7095 150.761   7
   1   4  28 178.653 218.768   7
   1   4  29 384.559 276.246   7
  -1   5  27 211.907 211.629   7
  -1   5  26 139.629 179.719   7
  -1   5  25 2735.76 729.367   7
   1   5 -25 2799.45 673.136  15
  -1   5  24 56.2745 67.3276   7
   1   5 -24 106.235 290.944  15
   1   5 -23 1004.48 483.821  15
  -1   5  23 747.469 420.263   7
  -1   5  22 555.864 255.568   7
   1   5 -22 947.909 493.421  15
   1   5 -21 625.334 478.125  15
  -1   5  21 636.223 371.122   7
  -1   5  20 464.571 515.165   7
   1   5 -20 713.471 517.518  15
   1   5 -19 1153.92 573.264  15
   1   5 -18 825.806 462.256  15
   1   5 -17-248.020 278.339  15
   1   5 -16-186.672 511.863  14
   1   5 -16 190.342 219.381  15
   1   5 -15 270.781 303.259  14
   1   5 -15 1041.08 521.896   6
   1   5 -15 592.295 397.238  15
   1   5 -14 7575.82 1283.56   6
   1   5 -14 5524.34 1167.69  15
   1   5 -14 5799.57 1621.44  14
   1   5 -13 10321.4 2253.58  14
   1   5 -13 11815.3 1598.53   6
   1   5 -13 9365.92 1527.27  15
   1   5 -12 5844.84 1113.17   6
   1   5 -12 4978.00 1063.45  15
   1   5 -12 6470.21 1746.45  14
   1   5 -11 16632.5 1838.70   6
   1   5 -11 15108.7 2592.06  14
   1   5 -10 1873.41 1001.11  14
   1   5  -9 738.578 652.905  14
   1   5  -8 2752.49 1083.95  14
   1   5  -7 22637.6 2994.81  14
   1   5  -6 62.8309 147.882  14
   1   5  -5 17123.8 2504.85  14
   1   5  -4 980.803 559.504  14
   1   5  -3 3100.26 1081.04  14
   1   5  -2 1493.88 744.498  14
  -1   5   1 4400.81 1246.29  14
   1   5  -1 3812.57 1090.52  14
   1   5   0 4243.87 1159.99  14
  -1   5   0 4837.39 1272.02  14
  -1   5  -1 22641.3 2769.05  14
  -1   5  -2 9433.08 1826.59  14
  -1   5  -3 2761.70 1045.80  14
  -1   5  -4 1568.90 893.363  14
  -1   5  -5 4042.52 1295.49  14
  -1   5  -6 5153.38 1484.28  14
  -1   5  -7 5157.83 1537.39  14
  -1   5  -8 122.365 400.766  14
  -1   5  -9 1326.72 508.599  14
  -1   5 -10 1202.98 451.069  15
  -1   5 -10 1074.72 570.699  14
  -1   5 -11 517.638 225.523  15
  -1   5 -11 361.306 323.634  14
  -1   5 -12 1746.01 590.172  15
  -1   5 -12 2388.24 973.356  14
  -1   5 -13 4885.58 991.475   6
  -1   5 -13 4258.30 1330.38  14
  -1   5 -13 3851.81 984.448  15
  -1   5 -14 2233.83 945.015  14
  -1   5 -14 2287.00 804.373  15
  -1   5 -15 7736.93 1874.83  14
  -1   5 -15 8237.89 1453.50  15
  -1   5 -16 3644.34 996.334  15
  -1   5 -17 1090.99 614.504  15
  -1   5 -18 1203.69 552.132  15
  -1   5 -19 611.309 393.548  15
  -1   5 -20-162.878 132.521  15
   1   5  21 1702.13 700.839   7
  -1   5 -21 1943.19 687.366  15
  -1   5 -22-208.950 228.888  15
   1   5  22 15.6393 37.2097   7
   1   5  23 1044.75 536.518   7
  -1   5 -23 889.534 404.366  15
  -1   5 -24 551.997 313.688  15
   1   5  24 759.566 416.737   7
  -1   5 -25 204.179 162.244  15
   1   5  25 170.940 246.051   7
   1   5  26 279.337 299.005   7
   1   6 -24-31.5453 142.070  15
   1   6 -23 40.0553 134.001  15
   1   6 -22 1647.08 540.754  15
   1   6 -21 473.903 370.063  15
   1   6 -20 197.704 256.372  15
   1   6 -19 571.167 428.068  15
   1   6 -18 429.305 372.489  15
   1   6 -17 384.729 380.053  15
   1   6 -16 2134.56 730.560  15
   1   6 -15 1114.79 544.638  15
   1   6 -14 1365.77 554.348   6
   1   6 -14 583.895 301.655  15
   1   6 -13 593.850 357.529  15
   1   6 -13 1712.44 651.179   6
   1   6 -12 3243.62 851.724   6
   1   6 -12 1676.96 629.260  15
   1   6 -11 4287.07 960.324   6
   1   6 -11 2792.26 812.451  15
   1   6 -10 891.705 449.602  15
   1   6 -10 1338.50 516.248   6
   1   6  -9 417.912 524.262  14
   1   6  -9 879.175 393.871   6
   1   6  -9 594.772 223.887  15
   1   6  -8 2344.81 1125.32  14
   1   6  -8 879.062 351.512  15
  -1   6   8 2570.65 774.105  12
   1   6  -8 1477.93 447.444   6
   1   6  -7 2083.77 1102.04  14
   1   6  -7 1093.75 371.328  15
   1   6  -7 1053.88 210.561   6
   1   6  -6 1003.93 815.688  14
  -1   6   6 1284.44 599.508  12
   1   6  -6 64.4010 208.214  15
   1   6  -5 824.202 713.878  14
   1   6  -5 128.351 298.452  15
  -1   6   5 1116.45 582.552  12
  -1   6   4 1589.81 622.636  12
   1   6  -4 1978.04 949.208  14
   1   6  -3 3899.54 1311.21  14
  -1   6   3 2330.10 727.715  12
  -1   6   2 5368.46 985.620  12
   1   6  -2 5647.10 1508.73  14
  -1   6   1-164.865 497.803  12
  -1   6   0 4601.49 846.996  12
   1   6   0 2703.59 763.377  12
  -1   6  -1 2056.26 546.705  12
   1   6   1 4169.99 892.457  12
  -1   6  -2 24.4166 244.618  14
   1   6   2-748.656 451.184  12
   1   6   3 450.976 244.205  12
  -1   6  -3 379.689 346.493  14
  -1   6  -4 10816.6 2071.09  14
  -1   6  -5-163.446 389.043  14
  -1   6  -5 110.907 145.074  15
  -1   6  -6 4023.82 1271.29  14
  -1   6  -6 4086.72 992.962  15
  -1   6  -7 4477.98 1026.98  15
  -1   6  -7 3936.28 1291.36  14
  -1   6  -8 0.37144 171.486  15
  -1   6  -8-84.7239 276.751  14
  -1   6  -9 307.094 279.859  15
  -1   6 -10 1081.12 558.174  15
  -1   6 -11 301.646 308.627  15
  -1   6 -12 1688.62 695.406  15
  -1   6 -13 1229.08 577.537  15
  -1   6 -14 395.231 390.717  15
  -1   6 -15 627.584 452.969  15
  -1   6 -16 468.347 423.427  15
  -1   6 -17 724.094 431.718  15
  -1   6 -18 666.981 404.984  15
  -1   6 -19 1876.33 657.388  15
  -1   6 -20 1973.16 604.236  15
  -1   6 -21 497.437 243.996  15
  -1   6 -22-182.592 259.302  15
  -1   6 -23 846.590 332.536  15
   1   7 -21 854.332 328.670  15
   1   7 -20-27.1847 103.014  15
   1   7 -19-35.2501 50.8358  15
   1   7 -18 367.132 284.030  15
   1   7 -17 236.292 234.450  15
   1   7 -16 358.784 291.666  15
   1   7 -15 492.035 353.808  15
   1   7 -14 360.430 341.445  15
   1   7 -13 311.353 312.903  15
   1   7 -12 2742.49 811.251  15
   1   7 -11 2405.40 745.400  15
   1   7 -10 431.636 361.295  15
   1   7  -9 314.415 335.124  15
   1   7  -8-26.1711 152.143  15
   1   7  -7 349.582 366.773  15
  -1   7   7 4057.91 975.298  12
  -1   7   6 3421.26 900.310  12
  -1   7   5 4067.27 1020.11  12
   1   7  -4-1409.55 836.584  12
  -1   7   4 4023.08 1069.37  12
  -1   7   3 3866.07 1068.38  12
   1   7  -3-6.06584 367.529  12
   1   7  -2 1188.41 457.758  12
  -1   7   2 3682.89 916.120  12
  -1   7   1 1110.12 589.660  12
   1   7  -1-334.387 352.065  12
   1   7   0 3115.39 794.331  12
  -1   7   0 2257.85 899.325  12
   1   7   1 551.275 376.049  12
  -1   7  -1-305.581 439.113  12
  -1   7  -2 11.1035 305.329  12
   1   7   2 2030.43 679.617  12
  -1   7  -3-1718.51 799.320  12
  -1   7  -4-2045.29 739.813  12
  -1   7  -5-2276.93 973.115  12
  -1   7  -6 829.490 463.799  15
  -1   7  -7 249.669 366.583  15
  -1   7  -8 2086.10 724.024  15
  -1   7  -9 380.616 354.188  15
  -1   7 -10 12.6713 272.751  15
  -1   7 -11 551.910 405.280  15
  -1   7 -12 161.920 290.265  15
  -1   7 -13 381.059 299.103  15
  -1   7 -14 1122.19 517.830  15
  -1   7 -15 516.916 325.342  15
  -1   7 -16 930.349 399.098  15
  -1   7 -17 303.801 247.683  15
  -1   7 -18 127.574 203.824  15
  -1   7 -19 533.619 271.972  15
  -1   7 -20-28.4353 125.905  15
   1   8 -15 65.4467 119.567  12
   1   8 -14-364.960 333.448  12
   1   8 -14 185.629 86.4939  15
   1   8 -13-62.6063 149.010  15
   1   8 -13-348.699 256.226  12
   1   8 -12-665.471 411.181  12
   1   8 -12-79.3164 219.846  15
   1   8 -11 269.659 155.242  15
   1   8 -11-412.273 321.807  12
   1   8 -10-396.999 291.447  15
   1   8 -10-456.499 368.502  12
   1   8  -9-337.539 345.921  12
   1   8  -8-204.019 341.085  12
   1   8  -7 686.974 483.214  12
   1   8  -6 734.457 483.746  12
   1   8  -5 1120.46 519.941  12
   1   8  -4 1297.40 605.966  12
  -1   8   4 4235.65 911.797  12
  -1   8   3 5345.06 994.330  12
   1   8  -3 3103.14 784.228  12
   1   8  -2 2745.68 748.055  12
  -1   8   2 2812.65 782.117  12
  -1   8   1 3845.33 903.684  12
   1   8  -1 3712.16 831.205  12
  -1   8   0 6593.46 1204.50  12
   1   8   0 5007.82 952.965  12
  -1   8  -1 3872.35 1033.43  12
  -1   8  -2 4175.90 982.668  12
  -1   8  -3 4126.10 997.861  12
  -1   8  -4 3696.54 966.287  12
  -1   8  -5 2787.72 941.547  12
  -1   8  -6 1606.27 661.358  12
  -1   8  -7 1418.48 660.827  12
  -1   8  -8 544.547 463.331  12
  -1   8  -9 381.594 352.777  12
  -1   8 -10 76.4074 195.668  12
  -1   8 -10-29.0417 151.707  15
  -1   8 -11 1493.95 541.973  12
  -1   8 -11 954.716 362.850  15
  -1   8 -12 1575.17 519.887  12
  -1   8 -12 1057.93 349.975  15
  -1   8 -13 1404.60 423.293  15
  -1   8 -13 947.532 407.383  12
  -1   8 -14 192.268 171.016  12
  -2   0  34 521.947 365.561  11
  -2   0  33 48.8914 62.1026   8
  -2   0  33 13.0861 94.5737  11
  -2   0  32 103.164 151.496   8
  -2   0  32 233.984 278.963  11
  -2   0  31 95.8086 180.236  11
  -2   0  30 1062.37 604.236  11
  -2   0  29 33.7043 69.5392  11
  -2   0  28-140.401 349.283  11
  -2   0  27-42.1495 127.980  11
  -2   0  26 382.700 340.154  11
  -2   0  26 544.569 533.733   7
  -2   0  25 228.620 344.433   7
  -2   0  25 91.7306 295.827  11
  -2   0  24 6124.70 1299.92   7
  -2   0  24 6064.08 1489.26  11
  -2   0  23-137.718 317.032   7
  -2   0  23-101.247 400.373  13
  -2   0  23-60.9988 35.0770  11
  -2   0  22 3239.05 1024.45  11
  -2   0  22 2861.17 1113.51  13
  -2   0  21-52.0502 418.383  13
  -2   0  20-31.9915 250.118  13
  -2   0  19-45.2748 104.412  13
  -2   0  18-15.5681 374.008  13
  -2   0  17-8.58109 161.829  13
  -2   0  16 16044.2 2211.51  13
  -2   0  15 95.7980 220.756  13
  -2   0  14 20036.3 1906.39  10
  -2   0  14 19992.2 2158.88  13
  -2   0  13-76.3698 136.978  13
  -2   0  13 137.330 195.673  10
  -2   0  12 298619. 7770.02  13
  -2   0  12 290879. 6341.81  10
  -2   0  11 33.2118 149.408   1
  -2   0  11-9.79183 128.330  13
  -2   0  11 307.781 255.999  10
  -2   0  10 72336.0 6545.06   1
  -2   0  10 67199.6 3335.56  13
  -2   0   9 18.6250 71.8463  13
  -2   0   9 41.2070 185.877   1
  -2   0   8 389708. 7121.12  13
  -2   0   8 386296. 13360.9   1
  -2   0   7-71.7675 164.080   1
  -2   0   6 35338.5 3421.59   1
  -2   0   5 73.7930 41.4545   1
  -2   0   4 105929. 4928.15   1
  -2   0   3 242.565 257.296  16
  -2   0   2 1882.85 645.090  16
  -2   0   1 127.617 239.429  16
  -2   0   0 2304.89 752.791  16
  -2   0  -1-5.14538 158.524  16
  -2   0  -2 854.626 513.925  16
   2   0   3 13.1075 220.902  16
  -2   0  -3 38.4399 145.444  16
   2   0   4 127441. 6303.20  16
  -2   0  -4 103019. 5453.86  16
   2   0   5-16.6746 29.1765  13
   2   0   5-37.2321 136.705  16
   2   0   6 55535.2 2694.18  13
   2   0   6 68440.2 5022.61  16
   2   0   7-93.3335 189.217  16
   2   0   7-53.5378 161.122  10
   2   0   7 70.7722 98.9480  13
   2   0   8 13550.1 1844.69  13
   2   0   8 11235.8 2217.06  16
   2   0   9 15.6190 82.1186  13
   2   0   9-103.623 351.133  16
   2   0   9-136.221 144.916  10
   2   0  10 31629.0 2533.49  13
   2   0  10 28990.4 2185.37  10
   2   0  11-112.213 302.478  10
   2   0  11-69.8135 129.486  13
   2   0  12 48688.5 3203.77  10
   2   0  12 55787.1 3662.61  13
   2   0  13-29.0689 375.296  10
   2   0  13-35.2405 227.601  13
   2   0  14 15696.1 2128.13  13
   2   0  14 14214.0 1829.66  10
   2   0  15 943.205 728.212  10
   2   0  15-10.8059 185.954  13
   2   0  16 62502.9 4690.85  13
   2   0  16 66131.8 4559.93  10
   2   0  17-75.9456 367.695  13
   2   0  17 801.583 757.841  10
   2   0  18 445.875 655.757  10
   2   0  18-29.6850 250.519  13
   2   0  19 490.168 675.005  10
   2   0  20 2304.29 1105.73  10
   2   0  21 146.742 261.752   7
   2   0  21-305.855 334.935  11
   2   0  22 520.804 215.480   7
   2   0  22 885.587 632.303  11
   2   0  23-301.255 491.847  11
   2   0  23 69.2085 72.9999   7
   2   0  24 1225.97 553.331   7
   2   0  24 1291.74 669.662  11
   2   0  25 92.8452 378.523   7
   2   0  25-194.014 383.924  11
   2   0  26-231.224 241.708   7
   2   0  26 158.824 299.879  11
   2   0  27 84.8270 129.515   7
   2   0  27 36.2786 53.0184  11
   2   0  28 331.600 359.673  11
   2   0  28 362.114 229.845   7
   2   0  28 194.003 337.990   8
   2   0  29 490.653 440.030   7
   2   0  29 25.6311 120.334  11
   2   0  29 212.374 416.104   8
   2   0  30 7769.23 1386.92   8
   2   0  31 107.213 205.670   8
   2   0  32 683.492 364.530   8
  -2   1  34 438.052 295.509  11
  -2  -1  34 164.169 141.426   8
  -2   1  33 753.726 390.107   7
  -2  -1  33 638.203 397.444  11
  -2   1  33 760.135 401.744  11
  -2  -1  33 691.813 370.542   8
  -2  -1  32 373.249 275.822  11
  -2   1  32 10.9380 100.441  11
  -2   1  32 138.427 157.906   7
  -2   1  31-142.210 238.901  11
  -2  -1  31-126.474 265.618  11
  -2   1  31 149.395 128.657   7
  -2   1  30-55.5987 247.076   7
  -2   1  30 245.635 243.106  11
  -2  -1  30 216.672 350.561  11
  -2   1  29-131.722 229.110   7
  -2  -1  29-28.2802 212.181  11
  -2   1  29 124.698 89.5092  11
  -2  -1  28 874.033 627.026  11
  -2   1  28 868.528 464.638   7
  -2   1  28 678.708 468.891  11
  -2   1  27 10383.2 1863.87   7
  -2   1  27 9585.66 1878.63  11
  -2  -1  27 10893.2 2059.36  11
  -2   1  26 1299.21 717.678   7
  -2   1  26 1184.85 662.217  11
  -2  -1  26 942.135 522.367  11
  -2   1  25 1934.70 820.734  11
  -2   1  25 2313.17 825.338   7
  -2   1  25 2321.99 1068.65  13
  -2  -1  25 2113.91 870.317  11
  -2  -1  24 2165.40 953.489  11
  -2   1  24 2151.74 895.731  11
  -2   1  24 1763.84 948.807  13
  -2   1  24 2141.10 798.739   7
  -2   1  23 370.249 734.653  13
  -2   1  23 160.432 510.933   7
  -2  -1  23 484.783 672.957  11
  -2   1  23 657.508 691.705  11
  -2  -1  22 302.828 280.455  11
  -2   1  22 406.619 303.984   7
  -2   1  22 166.162 311.746  13
  -2   1  22 226.598 270.660  11
  -2   1  21 532.114 508.511  13
  -2   1  20 2498.41 1013.30  13
  -2   1  19 9531.79 1888.11  13
  -2  -1  18 12470.8 1918.43  10
  -2   1  18 10023.0 1836.41  13
  -2  -1  17 9730.10 1605.13  10
  -2   1  17 7487.76 1542.60  13
  -2  -1  17 8229.65 1452.65  13
  -2  -1  16 791.922 583.587  10
  -2  -1  16 546.675 402.726  13
  -2   1  16 531.147 314.241  13
  -2  -1  15 87092.0 4458.66  13
  -2   1  15 86568.5 5085.61  13
  -2  -1  14 380.268 312.978  13
  -2   1  14 655.623 439.353  13
  -2  -1  13 1323.06 517.717  13
  -2   1  13 1481.28 671.590  13
   2   1 -13 1514.64 452.873  14
   2   1 -12 3229.41 666.290  14
  -2   1  12 3434.56 882.281  13
  -2  -1  12 3763.65 1597.59   1
  -2  -1  12 3383.93 741.725  13
  -2   1  11 12356.9 1588.61  13
  -2  -1  11 11956.0 2713.55   1
   2   1 -11 11839.1 1252.42  14
  -2  -1  11 12892.5 1407.72  13
  -2  -1  10 17636.7 1552.22  13
   2   1 -10 16815.2 1484.06  14
  -2   1  10 19409.2 3604.53   1
  -2   1  10 18588.3 1901.14  13
  -2  -1  10 18911.8 3156.24   1
   2   1  -9 24636.1 1749.80  14
  -2   1   9 25463.0 3918.95   1
  -2  -1   9 25215.0 1760.06  13
  -2   1   9 28283.8 2258.68  13
  -2  -1   9 24825.1 3359.87   1
  -2  -1   8 200160. 4600.50  13
   2   1  -8 200582. 4878.77  14
  -2  -1   8 197826. 8890.05   1
  -2   1   8 208197. 10455.0   1
   2   1  -7 218722. 4979.49  14
  -2  -1   7 220933. 8511.05   1
  -2   1   7 218665. 10035.4   1
  -2  -1   6 170515. 6767.86   1
  -2   1   6 174371. 8489.83   1
   2   1  -6 174274. 4252.34  14
  -2  -1   5 19890.1 2054.71   1
  -2   1   5 21962.6 2813.41   1
  -2  -1   4 15563.3 1478.51   1
   2   1  -2 68454.7 2240.42   1
   2   1   4 30354.7 2188.10  10
  -2   1  -5 66463.9 2658.75  14
   2   1   5 69615.3 3620.96  10
  -2  -1  -6 18885.6 2442.52  16
   2   1   6 16470.9 1871.95  10
  -2   1  -6 17660.7 1442.68  14
  -2  -1  -7-61.4744 324.776  16
   2   1   7 210.281 108.051  10
  -2   1  -7 305.417 195.379  14
   2   1   7 230.440 201.115  13
  -2   1  -8 20288.0 1732.88  14
   2  -1   8 23003.9 1904.69  13
   2   1   8 22850.9 2267.54  13
   2  -1   9 604.371 295.304  13
   2   1   9 197.837 95.9370  10
   2  -1   9 700.105 560.354  16
   2   1   9 456.494 301.374  13
  -2   1  -9 577.400 303.953  14
  -2  -1  -9 1055.72 629.166  16
   2  -1  10 57.4660 82.0923  13
   2   1  10 284.710 211.831  13
   2   1  10 10.1460 288.690  10
   2  -1  10 455.615 606.506  16
  -2   1 -10 138.956 257.484  14
   2  -1  10 689.198 543.334  10
   2  -1  11 23184.0 2100.01  10
   2  -1  11 22462.0 2071.18  13
   2  -1  11 20620.7 3059.05  16
  -2   1 -11 23183.9 1919.72  14
   2   1  11 21393.1 2809.23  10
   2   1  11 22243.3 2387.80  13
   2  -1  12 31.9450 124.432  13
  -2   1 -12 76.2704 190.991  14
   2   1  12-58.9014 172.303  13
   2   1  12-163.149 540.670  10
   2  -1  13 5978.00 1229.89  10
   2   1  13 6131.00 1376.93  13
  -2   1 -13 6052.59 1043.14  14
   2  -1  13 5658.91 1115.58  13
   2   1  13 5153.46 1278.51  10
   2  -1  14 7137.56 1367.40  10
   2   1  14 7264.86 1497.75  13
   2   1  14 8297.51 1763.05  10
   2   1  15 4266.10 1260.80  10
   2  -1  15 3444.52 929.401  10
   2   1  15 3528.52 1137.47  13
   2   1  16 5256.76 1529.78  13
   2  -1  16 5229.19 1298.17  10
   2   1  16 5838.93 1522.30  10
   2   1  17 816.934 116.246  10
   2  -1  17 1140.70 352.724  10
   2   1  17 1444.41 679.584  13
   2  -1  18 1641.78 648.379  10
   2   1  18 2237.30 978.734  13
   2   1  19 29214.9 3769.59  13
   2  -1  19 30726.9 3464.79  10
   2  -1  20 709.647 449.055  10
   2   1  21 916.802 457.870  11
   2  -1  21 1223.37 954.949  10
   2  -1  21 1241.90 680.833  11
   2   1  21 796.980 506.400   7
   2   1  22 2280.38 876.985   7
   2  -1  22 2050.74 844.930  11
   2   1  22 1899.75 794.748  11
   2  -1  22 3302.85 1378.17  10
   2  -1  23 85.4250 227.664  11
   2   1  23-81.7553 221.290   7
   2   1  23-9.60820 236.273  11
   2  -1  24 528.538 436.010  11
   2   1  24 160.043 321.409  11
   2   1  24 616.474 513.412   7
   2   1  24 684.311 572.774   8
   2  -1  25 762.685 384.980  11
   2   1  25 1114.99 627.290  11
   2   1  25 1320.02 677.454   8
   2   1  25 887.876 546.142   7
   2   1  26 22.3658 351.901   8
   2   1  26-159.207 336.064   7
   2   1  26-329.302 432.875  11
   2  -1  26-127.278 115.855  11
   2   1  27 10638.3 1868.62  11
   2  -1  27 11534.1 2023.44  11
   2   1  27 11741.1 1931.77   7
   2   1  27 12741.1 1921.62   8
   2   1  28 344.574 331.919   7
   2   1  28 87.3150 90.5402   8
   2   1  28 399.652 359.378  11
   2  -1  28 441.774 437.203  11
   2  -1  29 582.368 553.182   8
   2   1  29 236.482 304.023   7
   2   1  29 161.440 308.185  11
   2   1  29 180.778 282.559   8
   2  -1  30 105.487 208.748   8
   2   1  30-304.875 244.492   8
   2   1  30-45.2859 114.003   7
   2   1  31 423.231 291.083   8
   2  -1  31 76.3558 124.325   8
   2  -1  32-139.356 190.009   8
  -2   2  33 257.024 229.056   7
  -2   2  33 126.536 209.841  11
  -2   2  32 39.0799 113.373   7
  -2   2  32 547.051 329.871  11
  -2   2  31 111.190 175.153   7
  -2   2  31 277.873 246.390  11
  -2  -2  31 613.747 421.860  11
  -2  -2  30 1308.73 697.780  11
  -2   2  30 1140.80 558.364   7
  -2   2  30 946.075 482.190  11
  -2  -2  29 5.78031 188.940  11
  -2   2  29 306.765 387.469  11
  -2   2  29 84.0091 79.9248   7
  -2   2  28 62.3995 53.4864   7
  -2  -2  28-41.3875 210.854  11
  -2   2  28 156.253 169.708  11
  -2  -2  27-131.361 359.513  11
  -2   2  27-19.8406 137.334  11
  -2   2  27 223.616 322.370   7
  -2  -2  26 1447.13 738.243  11
  -2   2  26 1245.91 547.545   7
  -2   2  26 1888.71 831.381  11
  -2  -2  25 949.296 447.597  11
  -2   2  25 1181.13 587.288  11
  -2   2  25 949.592 518.435   7
  -2   2  24 992.518 535.801   7
  -2   2  24 752.468 643.099  13
  -2   2  24 1163.46 607.809  11
  -2  -2  24 1345.71 791.631  11
  -2  -2  23 367.382 320.910  11
  -2   2  23-18.0090 93.5626  13
  -2   2  23 77.8558 91.1636  11
  -2   2  23 158.120 365.913   7
  -2   2  22 10798.1 2416.72  13
  -2   2  22 11221.6 1896.55  11
  -2  -2  22 11686.0 1979.51  11
  -2   2  22 10924.1 1772.81   7
  -2   2  21 952.813 575.342  11
  -2   2  21 545.689 259.324   7
  -2   2  21 380.684 339.129  13
  -2  -2  20 596.997 719.620  10
  -2   2  20-247.935 356.652  13
  -2  -2  19 5541.95 1433.87  10
  -2   2  19 3363.28 1181.63  13
  -2   2  18 419.271 491.482  13
  -2   2  17 21728.6 2858.48  13
   2   2 -16 12964.8 1746.44  14
  -2   2  16 13655.3 2308.48  13
  -2   2  15 3960.33 1222.78  13
   2   2 -15 4264.33 975.533  14
   2   2 -14 6393.15 1166.64  14
  -2   2  14 6081.34 1371.27  13
  -2   2  13 3882.64 1047.47  13
   2   2 -13 3216.87 778.799  14
  -2   2  12 108012. 5514.16  13
   2   2 -12 106739. 4751.32  14
  -2   2  11 703.239 396.899  13
   2   2 -11 610.127 223.265  14
   2   2 -10 16647.8 1861.89  14
  -2  -2  10 16439.8 2807.37   1
  -2   2  10 16489.7 1975.26  13
  -2  -2   9 17899.0 2712.23   1
  -2   2   9 17922.9 1961.31  13
   2   2  -9 17524.7 1828.15  14
  -2   2   9 16745.4 3401.52   1
  -2   2   8 12845.4 1602.28  13
   2   2  -8 12812.9 1547.51  14
  -2  -2   8 13996.1 2187.97   1
   2   2  -7 10129.6 1346.17  14
  -2  -2   7 10719.9 1683.08   1
  -2   2   7 9863.34 1337.59  13
  -2  -2   6 9381.81 1331.05   1
  -2   2   6 8864.31 1185.93  13
   2   2  -6 9230.11 1241.28  14
   2  -2  -6 8291.30 1989.62   1
  -2   2   5 30675.0 2073.82  13
   2  -2  -5 31139.5 3608.00   1
   2   2  -5 29946.3 2159.98  14
  -2  -2   5 30619.7 1899.80   1
  -2   2   4 26421.3 1812.73  13
   2  -2  -4 26180.6 3192.63   1
   2  -2  -3 22137.8 2838.41   1
  -2   2   3 22600.3 1544.21  13
  -2   2   3 21636.6 1340.38  14
   2  -2  -2 75512.2 5043.43   1
  -2   2   2 73824.9 2652.93  14
   2   2  -2 75741.5 3156.98  14
  -2   2   1 16648.6 1306.36  14
  -2   2   0 24589.0 1644.80  14
  -2   2  -1 106518. 3535.05  14
   2   2   1 114445. 4033.22   1
  -2   2  -2 2038.07 528.901  14
   2   2   2 2110.50 661.067   1
  -2   2  -3 10986.4 1207.23  14
   2   2   3 11212.3 1735.26   1
   2   2   4 67379.9 3411.89  13
  -2   2  -4 67051.7 3104.04  14
   2   2   4 64551.4 4706.35   1
   2   2   5 11257.5 1474.83  13
   2   2   5 10720.8 2079.06   1
  -2   2  -5 11169.9 1349.95  14
  -2   2  -6 2999.38 699.407  14
   2   2   6 3087.60 771.347  13
   2   2   6 2723.37 1136.00   1
   2   2   7 619.520 348.498  13
  -2   2  -7 988.294 438.409  14
   2   2   7 832.553 659.188   1
   2   2   8 4549.70 1695.67   1
  -2   2  -8 4766.55 902.845  14
   2   2   8 4584.32 1068.29  13
   2   2   9 419.405 558.466   1
   2   2   9 556.138 359.687  13
  -2   2  -9 275.116 151.273  14
   2   2  10 48741.2 3838.51  13
  -2   2 -10 47059.7 3084.93  14
   2   2  11 42519.8 3726.10  13
  -2   2 -11 41626.3 2995.18  14
  -2   2 -12 13719.6 1728.55  14
   2   2  12 12978.0 2116.49  13
   2   2  13 2787.31 1054.13  13
  -2   2 -13 2597.60 787.768  14
   2   2  14 25304.8 3203.62  13
  -2   2 -14 24122.2 2438.51  14
   2  -2  14 25998.7 2803.83  10
  -2   2 -15 591.528 465.125  14
   2   2  15 269.767 314.155  13
   2  -2  15 1484.70 906.015  10
   2  -2  16 26998.6 3069.87  10
   2   2  16 24730.4 3418.03  13
   2  -2  17 31120.2 3391.58  10
   2   2  17 31364.6 3909.43  13
   2   2  18 171.517 114.364  13
   2  -2  18 549.537 639.306  10
   2  -2  19 3161.20 1093.45  10
   2   2  19 3748.33 1087.64   7
   2   2  20 1751.56 707.794  11
   2  -2  20 1423.46 729.291  10
   2  -2  20 2050.55 806.353  11
   2   2  20 1466.06 741.587   7
   2   2  21 430.604 434.358  11
   2   2  21 329.081 352.302   7
   2  -2  21 369.201 421.855  11
   2  -2  21-775.118 765.199  10
   2   2  22 1968.46 848.237  11
   2  -2  22 1144.87 197.171  10
   2  -2  22 1699.71 691.790  11
   2   2  22 1649.04 762.026   7
   2   2  23 1028.53 581.816   7
   2  -2  23 605.001 413.602  11
   2   2  23 922.300 518.615  11
   2  -2  24 186.210 185.836  11
   2   2  24 573.574 449.090  11
   2   2  24 190.839 110.647   7
   2   2  25-182.656 221.871   7
   2   2  25 269.203 282.458  11
   2  -2  25-130.517 204.227  11
   2  -2  26 256.802 332.154  11
   2   2  26 19.6200 209.074  11
   2   2  26-219.506 268.313   7
   2   2  27-129.855 147.913   7
   2   2  27-198.870 285.509  11
   2   2  28 505.448 409.238   7
   2   2  28 609.782 393.979  11
   2   2  29 394.700 279.305   7
   2   2  30 3080.40 814.144   7
   2  -2  30 3407.31 851.864   8
   2  -2  31 153.089 213.559   8
   2   2  31 314.139 279.285   7
   2  -2  32 402.735 244.832   8
  -2   3  32 288.077 193.079   7
  -2   3  31 174.899 114.024   7
  -2   3  30 190.084 186.374   7
  -2   3  29 933.074 477.910   7
  -2   3  28 1193.08 553.774   7
  -2   3  27 1487.49 674.645   7
  -2   3  26 655.511 475.469   7
  -2   3  25 3439.23 998.655   7
  -2   3  24 2327.28 841.737   7
  -2   3  23 3087.49 991.660   7
  -2   3  22 337.142 364.534   7
  -2   3  22 51.0513 225.054  13
  -2   3  21 34.4679 87.4503   7
  -2   3  21-94.8397 520.385  13
  -2   3  20 910.182 490.302   7
  -2   3  20 681.723 560.439  13
  -2   3  19 2707.55 1114.35  13
  -2   3  19 3540.51 984.484   7
   2   3 -18 1832.32 802.051  14
  -2   3  18 1768.56 758.264  13
   2   3 -17 5628.93 1345.16  14
  -2   3  17 5912.86 1631.34  13
  -2   3  16 775.429 575.301  13
   2   3 -16 1148.14 668.302  14
   2   3 -15 2485.30 935.236  14
  -2   3  15 2200.80 939.999  13
   2   3 -14 4708.23 1142.20  14
  -2   3  14 4631.15 1320.51  13
  -2   3  13 5193.55 1337.18  13
   2   3 -13 5183.21 1198.49  14
   2   3 -12-59.0589 530.004  14
  -2   3  12 200.189 305.656  13
  -2   3  11 182.010 235.322  13
   2   3 -11-417.144 588.034  14
  -2   3  10 10871.1 1725.98  13
   2   3 -10 11945.5 1801.62  14
   2   3  -9 3600.00 908.390  14
  -2   3   9 4026.19 977.610  13
  -2   3   8 518.523 334.295  13
   2   3  -8 575.079 426.356  14
  -2   3   7 54030.7 3354.62  13
   2   3  -7 59945.7 3839.50  14
  -2   3   6 1060.99 444.970  13
   2   3  -6 1292.57 572.857  14
  -2   3   5 1323.93 609.961  13
   2   3  -5 1226.70 735.221  14
  -2   3   4 6699.70 952.373  14
   2  -3  -4 6906.32 1796.84   1
   2   3  -4 6900.50 1209.93  14
  -2   3   4 5760.92 918.176  13
   2   3  -3 177.221 208.014  14
   2  -3  -3 338.386 377.590   1
  -2   3   3 431.419 317.819  14
   2   3  -2 4910.58 1019.94  14
  -2   3   2 5410.96 921.696  14
   2  -3  -2 4874.18 1398.67   1
  -2   3   1 85534.3 3750.30  14
   2  -3  -1 86485.8 5930.81   1
   2   3  -1 85890.9 4039.55  14
  -2   3   0 2447.37 676.302  14
   2   3   0 2334.48 649.591  14
   2  -3   0 2172.14 885.249   1
  -2   3  -1 31317.7 2357.75  14
   2   3   1 30192.4 2321.13  14
   2   3   2 9008.14 1240.89  14
  -2   3  -2 9265.64 1312.16  14
  -2   3  -3 223.283 293.276  14
   2   3   3-21.8233 146.300  14
   2   3   4 1472.01 465.028  14
  -2   3  -4 1693.68 594.340  14
  -2   3  -5 34864.6 2746.09  14
  -2   3  -6 2118.69 761.230  14
  -2   3  -7 27363.8 2519.36  14
  -2   3  -8 6493.88 1325.14  14
   2   3   9 11075.6 1915.71  13
  -2   3  -9 11766.8 1728.72  14
  -2   3 -10 388.756 322.055  14
   2   3  10 412.752 374.614  13
  -2   3 -11 85.0794 260.097  14
   2   3  11-11.2434 398.792  13
  -2   3 -12 24.9098 360.105  14
   2   3  12 275.557 321.546  13
  -2   3 -13 6137.93 1341.63  14
   2   3  13 7140.00 1761.72  13
  -2   3 -14 6330.40 1389.25  14
  -2   3 -15 26734.5 2906.57  14
   2  -3  16 7489.81 1832.46  10
  -2   3 -16 6133.93 1407.55  14
  -2   3 -17 5301.98 1278.07  14
   2  -3  17 6389.70 1717.14  10
   2  -3  18 1588.82 988.796  10
  -2   3 -18 612.162 361.245  15
   2   3  18 462.762 232.665   7
   2   3  19 820.987 500.718   7
   2  -3  19 1484.01 854.946  10
  -2   3 -19 758.947 291.492  15
   2  -3  20 1.19974 173.700  10
   2   3  20 148.502 266.531   7
   2   3  21 1563.35 780.521   7
   2   3  22 109.960 98.9623   7
   2   3  23 1742.24 777.690   7
   2   3  24 170.129 280.699   7
   2   3  25 3469.55 1032.83   7
   2   3  26 87.9007 104.274   7
   2   3  27 3234.08 921.719   7
   2   3  28 529.669 366.739   7
   2   3  29 186.680 268.562   7
   2   3  30 7.34516 64.3619   7
   2  -3  30 132.995 204.211   8
  -2   4  31 298.841 250.086   7
  -2   4  30 211.908 208.537   7
  -2   4  29 115.630 162.319   7
  -2   4  28 701.108 389.638   7
  -2   4  27 65.8371 247.263   7
  -2   4  26 1038.34 549.521   7
  -2   4  25 2336.09 823.454   7
  -2   4  24 1214.69 661.443   7
  -2   4  23-24.0646 310.309   7
   2   4 -23 227.723 282.318  15
   2   4 -22 3264.34 877.217  15
  -2   4  22 2426.23 808.094   7
   2   4 -21 377.713 331.836  15
  -2   4  21-46.1480 161.940   7
  -2   4  20-349.229 474.843  13
  -2   4  20-174.104 358.809   7
   2   4 -20-66.5665 40.5090  15
   2   4 -19 906.597 438.086  15
  -2   4  19 1014.79 605.306  13
   2   4 -19 683.259 365.756  14
  -2   4  19 1313.81 587.396   7
  -2   4  18 2747.55 915.782   7
   2   4 -18 2353.83 856.423  14
   2   4 -18 2481.75 760.725  15
  -2   4  18 2495.85 1144.53  13
   2   4 -17 6611.20 1230.02  15
  -2   4  17 6237.77 1834.87  13
   2   4 -17 6809.62 1725.35  14
  -2   4  17 7055.74 1411.03   7
  -2   4  16 22984.5 2468.11   7
   2   4 -16 24083.3 2212.21   6
   2   4 -16 21428.3 3008.70  14
  -2   4  16 20723.3 3256.55  13
  -2   4  15 28.5002 385.395  13
   2   4 -15 715.667 763.115  14
   2   4 -14 279.376 402.441  14
  -2   4  14 271.718 401.752  13
  -2   4  13 1726.08 873.682  13
   2   4 -13 1376.41 651.179  14
  -2   4  12 13322.5 2265.05  13
   2   4 -12 13647.6 2233.65  14
  -2   4  11 1284.55 714.706  13
   2   4 -11 1003.94 320.672  14
   2   4 -10 43017.0 3951.85  14
  -2   4  10 42103.7 3864.72  13
   2   4  -9 13414.6 2111.69  14
   2   4  -8 25356.7 2844.79  14
   2   4  -7-60.0057 423.256  14
   2   4  -6 25416.7 2789.22  14
   2   4  -5 6318.32 1282.81  14
   2   4  -4 25263.1 2712.85  14
  -2   4   3 725.702 431.413  14
   2   4  -3 789.806 583.129  14
  -2   4   2 1274.04 574.821  14
   2   4  -2 1082.87 566.875  14
   2   4  -1 1430.86 675.155  14
  -2   4   1 1038.71 554.203  14
   2   4   0 299.713 414.474  14
  -2   4   0 346.693 361.978  14
   2   4   1 40603.7 3227.89  14
  -2   4  -1 43906.1 3312.17  14
  -2   4  -2 39967.2 3259.25  14
   2   4   2 38313.6 3054.91  14
  -2   4  -3 992.575 686.257  14
  -2   4  -4 747.027 575.457  14
  -2   4  -5 1922.26 876.914  14
  -2   4  -6 15707.4 2280.23  14
  -2   4  -7 1572.84 885.982  14
  -2   4  -8 16375.5 2324.38  14
  -2   4  -9 1567.86 616.011  14
  -2   4 -10 11301.3 1922.77  14
  -2   4 -11 1345.47 661.010  14
  -2   4 -12 599.163 435.128  14
  -2   4 -13 2554.76 995.528  14
  -2   4 -14 2755.15 807.899  15
  -2   4 -14 2180.15 835.309  14
  -2   4 -15 782.182 492.297  15
  -2   4 -15 489.152 379.391  14
   2   4  16 10845.7 1836.89   7
  -2   4 -16 10330.5 1600.62  15
  -2   4 -16 10066.7 2042.72  14
  -2   4 -17 4369.85 1068.04  15
   2   4  17 4605.73 1212.49   7
  -2   4 -17 4324.03 1342.09  14
   2  -4  17 5594.53 1715.93  10
   2  -4  18 4784.05 1626.45  10
  -2   4 -18 3013.30 1142.66  14
   2   4  18 2486.31 976.503   7
  -2   4 -18 2805.81 857.806  15
   2   4  19 242.580 271.567   7
  -2   4 -19 60.1332 218.194  15
   2   4  20 185.507 204.147   7
  -2   4 -20 479.184 391.066  15
   2   4  21 668.290 439.959   7
  -2   4 -21 999.777 526.946  15
   2   4  22 2630.35 912.789   7
  -2   4 -22 2691.40 782.437  15
   2   4  23 508.529 355.153   7
   2   4  24 131.191 178.716   7
   2   4  25 191.074 230.911   7
   2   4  26 764.971 419.507   7
   2   4  27 181.063 229.706   7
   2  -4  28 62.8158 108.941   8
   2   4  28 57.1338 78.4692   7
   2   4  29 456.613 292.866   7
  -2   5  28 926.040 390.458   7
  -2   5  27 1525.53 527.459   7
  -2   5  26 172.620 150.678   7
  -2   5  25 717.830 376.877   7
   2   5 -25 1040.91 416.256  15
   2   5 -24 192.303 251.572  15
  -2   5  24 455.802 329.843   7
  -2   5  23 2460.27 780.699   7
   2   5 -23 2834.33 796.475  15
  -2   5  22 261.282 382.518   7
   2   5 -22 486.194 368.285  15
  -2   5  21 1353.60 569.746   7
   2   5 -21 1686.50 629.696  15
  -2   5  20 50.1741 369.366   7
   2   5 -20 554.098 422.141  15
   2   5 -19 250.972 121.799  15
   2   5 -18-140.272 359.199  15
   2   5 -17 591.310 302.653  15
   2   5 -16 1000.53 441.762  15
   2   5 -16 1458.71 616.734   6
   2   5 -16 852.724 421.741  14
   2   5 -15-13.3866 317.914  15
   2   5 -15 689.419 460.174   6
   2   5 -15 930.303 869.890  14
   2   5 -14 434.237 83.6309  15
   2   5 -14 944.292 477.285   6
   2   5 -14 843.235 900.105  14
   2   5 -13 3617.58 916.461   6
   2   5 -13 3608.45 1382.66  14
   2   5 -12 531.959 338.529   6
   2   5 -12 513.225 578.450  14
   2   5 -11 415.571 150.654   6
   2   5 -11 610.928 521.824  14
   2   5 -10 1803.69 927.030  14
   2   5  -9 401.960 430.442  14
   2   5  -8 762.469 439.465  14
   2   5  -7 5000.23 1371.07  14
   2   5  -6 336.843 252.700  14
   2   5  -5 6202.45 1524.30  14
   2   5  -4 3482.50 1043.28  14
   2   5  -3 463.141 230.242  14
   2   5  -2 1115.20 500.677  14
  -2   5   1 21968.9 2656.82  14
   2   5  -1 18849.0 2525.77  14
  -2   5   0 4642.24 1205.41  14
   2   5   0 3949.62 1127.38  14
  -2   5  -1 11966.1 1978.16  14
  -2   5  -2-13.4728 348.260  14
  -2   5  -3-560.844 599.247  14
  -2   5  -4 772.807 375.547  14
  -2   5  -5 17414.3 2533.73  14
  -2   5  -6 371.868 190.359  14
  -2   5  -7 10816.8 2019.85  14
  -2   5  -8-124.219 481.542  14
  -2   5  -9 1718.95 642.672  15
  -2   5  -9 1306.19 662.960  14
  -2   5 -10 2145.93 892.995  14
  -2   5 -10 2447.18 774.640  15
  -2   5 -11 92.3463 83.8608  14
  -2   5 -11 6.92521 129.361  15
  -2   5 -12 4665.68 1518.13  14
  -2   5 -12 5183.30 1160.70  15
  -2   5 -13 8375.30 1960.42  14
  -2   5 -13 7885.04 1421.46  15
  -2   5 -14 2917.48 1175.34  14
  -2   5 -14 2594.04 860.347  15
  -2   5 -15 337.916 409.025  15
  -2   5 -16 1204.68 623.528  15
  -2   5 -17 1941.51 741.949  15
  -2   5 -18 510.890 432.961  15
  -2   5 -19 2583.17 824.531  15
  -2   5 -20 166.959 306.980  15
   2   5  21 2185.82 710.905   7
  -2   5 -21 2251.35 717.348  15
  -2   5 -22 798.942 368.073  15
   2   5  22 832.049 449.782   7
   2   5  23 2944.74 756.568   7
  -2   5 -23 2586.69 666.093  15
  -2   5 -24-40.5456 104.201  15
   2   5  24 246.078 228.937   7
   2   5  25 1391.34 479.069   7
   2   5  26 262.014 250.036   7
   2   6 -24 177.961 126.066  15
   2   6 -23 809.801 388.874  15
   2   6 -22 352.324 267.674  15
   2   6 -21 170.063 214.270  15
   2   6 -20 388.357 339.334  15
   2   6 -19 1191.59 544.010  15
   2   6 -18 1356.44 590.024  15
   2   6 -17 354.610 315.639  15
   2   6 -16 1206.17 541.601  15
   2   6 -15 604.718 351.742  15
   2   6 -15 1526.54 613.815   6
   2   6 -14 2150.96 756.295   6
   2   6 -14 689.466 359.437  15
   2   6 -13 962.203 547.550   6
   2   6 -13-214.764 361.033  15
   2   6 -12-205.701 381.008  15
   2   6 -12 616.673 419.549   6
   2   6 -11 973.910 399.792  15
   2   6 -11 1357.72 553.665   6
   2   6 -10 900.555 313.052  15
   2   6 -10 1645.55 591.648   6
   2   6  -9-423.463 458.787  15
   2   6  -9 411.012 680.849  14
   2   6  -9-363.149 416.794   6
   2   6  -8 501.597 690.041  14
   2   6  -8-389.150 575.426   6
   2   6  -8 35.6789 367.696  15
  -2   6   7 10350.5 1419.93  12
   2   6  -7 6616.39 1705.72  14
   2   6  -7 6584.99 1230.79   6
   2   6  -7 5543.82 1089.60  15
   2   6  -6 1801.38 962.431  14
  -2   6   6 4023.06 955.849  12
   2   6  -6 2158.81 811.619   6
   2   6  -5 818.659 528.078   6
  -2   6   5 1010.28 601.042  12
   2   6  -5 489.946 538.444  14
   2   6  -4 2822.63 1151.18  14
   2   6  -4 3478.46 932.702   6
  -2   6   4 2742.01 849.483  12
   2   6  -3 5599.36 1575.21  14
   2   6  -3 6790.32 1270.57   6
  -2   6   3 5894.62 1104.69  12
   2   6  -2 2004.25 681.358   6
   2   6  -2 1894.23 972.714  14
  -2   6   2 1218.37 471.729  12
   2   6  -1 85.4598 175.935   6
  -2   6   1-27.5933 404.824  12
   2   6   0 1472.73 102.058  12
   2   6   0 1712.14 510.403   6
  -2   6   0 836.193 256.562  12
  -2   6  -1 1678.26 593.596  12
   2   6   1 3418.82 857.276   6
  -2   6  -2 1013.64 670.471  14
   2   6   2 499.363 182.175   6
  -2   6  -3 5979.79 1547.98  14
   2   6   3 6678.65 1310.19   6
   2   6   4 580.262 519.300   6
  -2   6  -4 416.339 452.206  14
   2   6   5 375.173 447.798   6
  -2   6  -5 627.352 558.085  14
  -2   6  -5 398.443 377.838  15
   2   6   6 361.872 445.444   6
  -2   6  -6 98.5711 183.969  15
  -2   6  -6 102.240 169.128  14
  -2   6  -7 1455.30 801.658  14
  -2   6  -7 1079.17 538.569  15
  -2   6  -8 406.022 336.051  15
  -2   6  -8 506.174 637.127  14
  -2   6  -9 864.998 509.575  15
  -2   6 -10 718.525 411.723  15
  -2   6 -11 2054.08 770.305  15
  -2   6 -12 148.978 217.034  15
  -2   6 -13 1730.70 681.526  15
  -2   6 -14 393.618 308.319  15
  -2   6 -15 2482.98 799.130  15
  -2   6 -16 1514.26 614.010  15
  -2   6 -17 1393.00 574.953  15
  -2   6 -18 638.106 411.218  15
  -2   6 -19 587.505 393.044  15
  -2   6 -20 537.556 295.319  15
  -2   6 -21-50.5001 129.355  15
  -2   6 -22 693.860 307.379  15
  -2   6 -23 173.906 127.661  15
   2   7 -21 287.147 151.218  15
   2   7 -20 513.566 310.096  15
   2   7 -19 417.647 281.205  15
   2   7 -18 378.931 293.339  15
   2   7 -17 380.200 320.011  15
   2   7 -16 714.188 394.897  15
   2   7 -15 452.704 362.919  15
   2   7 -14 1535.61 599.187  15
   2   7 -13 344.762 320.147  15
   2   7 -12 116.592 201.209  15
   2   7 -12 958.012 489.475   6
   2   7 -11 968.919 437.999   6
   2   7 -11 513.430 381.150  15
   2   7 -10 453.686 348.136   6
   2   7 -10 43.0018 146.360  15
   2   7  -9 753.724 376.933   6
   2   7  -9 285.279 265.043  15
   2   7  -8 430.778 239.658   6
   2   7  -8 30.2637 183.203  15
   2   7  -7-129.382 72.2354  15
   2   7  -7-124.279 281.213   6
  -2   7   6 3782.69 1032.03  12
   2   7  -6-494.014 468.146   6
  -2   7   5 4241.96 1138.54  12
   2   7  -5-1891.22 843.296  12
   2   7  -4-897.111 643.001  12
  -2   7   4 4025.88 1116.74  12
  -2   7   3 2618.03 907.222  12
   2   7  -3-992.539 558.335  12
   2   7  -2 272.807 173.014  12
  -2   7   2 2531.63 875.981  12
   2   7  -1 1195.98 431.936  12
  -2   7   1 2748.36 846.013  12
   2   7   0 5244.80 1119.59  12
  -2   7   0 7035.99 1275.93  12
  -2   7  -1 2753.17 824.780  12
  -2   7  -2 500.719 487.817  12
  -2   7  -3-712.721 567.656  12
  -2   7  -5-1585.97 839.980  12
  -2   7  -6-1412.36 919.293  12
  -2   7  -6 2334.54 736.098  15
  -2   7  -7 593.549 469.954  15
  -2   7  -8 272.157 345.740  15
  -2   7  -9 549.434 361.259  15
  -2   7 -10 578.418 377.926  15
  -2   7 -11 264.635 306.270  15
  -2   7 -12 3794.98 888.035  15
  -2   7 -13 275.374 238.094  15
  -2   7 -14 392.274 254.512  15
  -2   7 -15 482.782 263.419  15
  -2   7 -16 29.3251 117.796  15
  -2   7 -17-93.5536 164.637  15
  -2   7 -18 4.25070 40.8595  15
  -2   7 -19 33.4765 64.0844  15
  -2   7 -19-681.857 271.707  12
   2   8 -15-438.238 258.573  12
   2   8 -14-371.047 252.547  12
   2   8 -14 382.155 200.447  15
   2   8 -13-725.043 466.470  12
   2   8 -13-164.833 102.439  15
   2   8 -12 1351.35 441.212  15
   2   8 -12-253.449 257.871  12
   2   8 -11 978.858 380.882  15
   2   8 -11-67.4277 222.571  12
   2   8 -10-213.492 261.094  12
   2   8 -10-0.14659 93.1150  15
   2   8  -9-240.375 220.632  12
   2   8  -8 294.320 169.374  12
   2   8  -7 68.4869 176.802  12
   2   8  -6 614.981 373.354  12
   2   8  -5 870.710 441.047  12
   2   8  -4 972.255 461.078  12
  -2   8   4 5194.86 1032.02  12
   2   8  -3 1605.91 528.726  12
  -2   8   3 5792.48 1064.71  12
   2   8  -2 2167.74 619.269  12
  -2   8   2 2429.71 821.111  12
  -2   8   1 3700.01 1013.46  12
  -2   8   0 4596.55 1160.94  12
  -2   8  -1 5166.79 1118.43  12
  -2   8  -2 4528.94 1113.84  12
  -2   8  -3 5318.43 1184.59  12
  -2   8  -4 3553.56 1039.20  12
  -2   8  -5 2028.47 799.700  12
  -2   8  -6 2347.02 808.160  12
  -2   8  -7 774.154 567.551  12
  -2   8  -8 1159.98 579.604  12
  -2   8  -9 743.967 425.420  12
  -2   8 -10 230.087 213.181  15
  -2   8 -10 498.421 383.037  12
  -2   8 -11 752.574 377.784  12
  -2   8 -11 81.6195 111.168  15
  -2   8 -12 559.073 321.325  12
  -2   8 -12 454.885 236.535  15
  -2   8 -13 240.023 195.222  12
  -3   0  34 189.654 222.694  11
  -3   0  33 122.407 204.067  11
  -3   0  32 1152.73 578.855  11
  -3   0  32 1601.40 645.479   8
  -3   0  31 31.2849 217.625  11
  -3   0  30 4330.47 1214.98  11
  -3   0  29-367.993 435.664  11
  -3   0  28 2061.94 842.780  11
  -3   0  27-102.687 297.356  11
  -3   0  26 18303.0 2648.37  11
  -3   0  25 351.379 479.091  11
  -3   0  24 560.006 487.481  11
  -3   0  24 165.063 301.096  13
  -3   0  24 362.967 199.278   7
  -3   0  23-16.7649 192.702  11
  -3   0  23-224.033 401.691  13
  -3   0  22 293.314 229.443  13
  -3   0  21 105.028 328.015  13
  -3   0  20 149.609 101.463  13
  -3   0  19 103.528 84.1080  13
  -3   0  18 1179.47 706.964  13
  -3   0  17 51.2084 65.8181  13
  -3   0  16 21406.7 2439.27  13
  -3   0  15-16.3487 127.637  13
  -3   0  14 76.4915 153.542  13
  -3   0  13 14.9066 162.210  13
  -3   0  12 116754. 4798.72  13
  -3   0  12 112951. 3612.73  10
  -3   0  11 19.0779 133.907  13
  -3   0  11-7.45534 300.480   1
  -3   0  10 41252.6 4889.50   1
  -3   0  10 39123.0 2584.65  13
  -3   0   9-71.0433 394.448   1
  -3   0   9 53.1391 85.0503  13
  -3   0   8 233993. 6533.07  16
  -3   0   8 249931. 5650.18  13
  -3   0   8 252961. 10659.0   1
  -3   0   7 50.3383 161.598  16
   3   0  -7 180.801 331.638   1
  -3   0   7 154.422 257.288   1
  -3   0   6 32896.9 2929.75  16
  -3   0   6 23801.7 2887.63   1
  -3   0   5 280.450 400.379  16
  -3   0   4 635.458 464.045  16
  -3   0   3 388.022 485.470  16
  -3   0   2 31034.4 3288.69  16
  -3   0   1 74.7422 284.994  16
  -3   0   0 747760. 16212.7  16
  -3   0  -1-25.3713 67.9751  16
  -3   0  -2 3717.95 1133.45  16
   3   0   3 7.96900 186.229  16
  -3   0  -3-17.8219 141.826  16
  -3   0  -4 67519.2 5327.39  16
   3   0   4 90714.5 6129.20  16
   3   0   5-1.18460 128.526  16
   3   0   6 11164.5 2315.26  16
   3   0   7-221.473 263.671  10
   3   0   7 22.8381 55.2509  16
   3   0   8 5181.32 898.899  10
   3   0   8 7136.59 1886.70  16
   3   0   8 6368.50 1088.19  13
   3   0   9-123.938 274.054  10
   3   0   9-74.2976 239.952  13
   3   0  10 5303.02 1098.35  13
   3   0  10 4722.37 952.156  10
   3   0  11-407.384 425.948  10
   3   0  11-185.561 290.468  13
   3   0  12 3790.16 816.821  10
   3   0  12 4338.49 1045.26  13
   3   0  13 277.954 539.945  10
   3   0  13-220.979 367.379  13
   3   0  14 17555.9 2279.94  10
   3   0  15 362.471 586.880  10
   3   0  16 105544. 6181.80  10
   3   0  17 371.675 725.387  10
   3   0  18 47415.4 4638.96  10
   3   0  19 743.371 810.936  10
   3   0  20 585.130 463.418  11
   3   0  20 275.408 491.901  10
   3   0  21-81.8698 171.323   7
   3   0  21-320.661 464.414  11
   3   0  22 764.235 523.147   7
   3   0  22 667.813 464.878  11
   3   0  23 46.7829 174.893   7
   3   0  23-281.766 442.561  11
   3   0  24 401.946 355.508   7
   3   0  24 338.178 251.464  11
   3   0  25 66.7810 118.735   7
   3   0  25-23.3533 132.380  11
   3   0  26 3056.27 1046.59   8
   3   0  26 2861.83 982.143  11
   3   0  26 3296.66 987.185   7
   3   0  27 138.173 331.990   8
   3   0  27 71.8850 284.434   7
   3   0  27 208.181 324.819  11
   3   0  28 1754.00 697.013   7
   3   0  28 1683.69 708.035   8
   3   0  28 1093.78 618.561  11
   3   0  29 30.0677 237.488   8
   3   0  30 367.600 267.623   8
   3   0  31-43.6558 156.703   8
   3   0  32 249.415 174.479   8
  -3  -1  34-11.2177 122.555   8
  -3   1  34-52.1544 91.0140  11
  -3  -1  34 208.886 265.106  11
  -3   1  33 55.4180 116.142  11
  -3   1  33 9.96691 54.7925   7
  -3  -1  33-69.4158 185.990  11
  -3   1  32 194.236 214.333  11
  -3   1  32 61.0060 138.123   7
  -3  -1  32 271.278 218.185  11
  -3  -1  31 1653.53 715.752  11
  -3   1  31 1452.07 577.983   7
  -3   1  31 1389.89 629.360  11
  -3   1  30-230.355 310.088  11
  -3   1  30-41.3318 148.966   7
  -3  -1  30-294.655 437.384  11
  -3   1  29 692.324 450.453   7
  -3   1  29 166.150 138.985  11
  -3  -1  29 470.098 487.370  11
  -3   1  28 245.548 266.087   7
  -3   1  28 159.896 134.487  11
  -3  -1  28 128.428 236.239  11
  -3   1  27 306.748 278.285  11
  -3   1  27 129.673 92.6965   7
  -3  -1  27 729.877 406.363  11
  -3   1  26 171.834 43.4225   7
  -3   1  26 9.42124 231.963  11
  -3   1  25 1377.80 792.617  13
  -3  -1  25 1944.67 927.802  11
  -3   1  25 1539.80 647.613   7
  -3   1  25 1386.01 694.812  11
  -3   1  24 21.3419 189.728  13
  -3   1  24 349.360 342.214   7
  -3   1  24-68.3113 251.627  11
  -3  -1  24 573.000 464.514  11
  -3   1  23 23083.4 2869.25  11
  -3   1  23 19326.3 3177.86  13
  -3  -1  23 24473.4 3097.14  11
  -3   1  23 24706.5 2745.88   7
  -3   1  22 373.243 373.821  11
  -3  -1  22 209.968 317.789  11
  -3   1  22 24.7388 93.1493  13
  -3   1  21 6213.59 1653.96  13
  -3   1  20 857.351 537.215  13
  -3   1  19 891.061 536.251  13
  -3   1  18 1273.49 653.193  13
  -3  -1  18 1330.70 615.056  13
  -3  -1  17 346.435 310.457  13
  -3   1  17 362.690 186.868  13
  -3   1  16 958.999 436.314  13
  -3  -1  16 950.846 470.640  13
  -3  -1  15 34396.1 2873.61  13
  -3   1  15 35626.5 3235.59  13
  -3  -1  14 5013.69 1020.57  13
  -3   1  14 4839.22 1100.72  13
   3   1 -13 12496.7 1388.66  14
  -3  -1  13 13072.7 1592.19  13
  -3   1  13 12650.9 1799.36  13
   3   1 -12 9995.21 1206.97  14
  -3  -1  12 10674.1 1367.39  13
  -3  -1  12 10464.3 2634.39   1
  -3   1  12 10741.4 1584.35  13
  -3  -1  11 38770.3 4816.77   1
   3   1 -11 37253.3 2320.06  14
  -3  -1  11 38773.9 2507.77  13
  -3   1  11 39401.1 2946.04  13
  -3  -1  10 60247.3 5589.51   1
  -3  -1  10 59206.9 2924.95  13
  -3   1  10 60030.3 3433.67  13
   3   1 -10 58337.4 2857.65  14
  -3   1  10 61326.2 6520.94   1
   3   1  -9 3310.62 670.362  14
  -3  -1   9 2828.50 1158.05   1
  -3   1   9 3340.53 798.663  13
  -3   1   9 2994.72 1330.80   1
  -3  -1   9 3218.87 627.357  13
   3   1  -8 3351.48 643.180  14
  -3   1   8 3668.91 793.171  13
  -3  -1   8 2656.25 662.145  13
   3  -1  -8 2796.47 577.292  16
  -3   1   8 2812.23 1217.06   1
  -3  -1   8 1766.73 1119.29   1
   3  -1  -8 3600.72 1350.05   1
  -3  -1   7 69440.8 2663.56   2
  -3  -1   7 72543.8 2822.82  13
  -3  -1   7 66837.0 4659.13   1
   3  -1  -7 66882.2 3197.79  16
  -3  -1   6 65000.0 2445.66   2
  -3  -1   6 66340.9 4183.83   1
   3  -1  -6 70353.6 3574.02  16
  -3   1   5 2531.55 523.080  13
   3   1  -4 32039.9 2451.09   1
   3   1  -3 30215.1 2184.41   1
  -3  -1  -5 1847.57 855.046  16
  -3   1  -5 1925.42 496.207  14
   3   1   5 1642.97 595.044  10
  -3   1  -6 21868.1 1708.96  14
   3   1   6 21502.0 1997.98  13
  -3  -1  -6 21353.2 2935.69  16
   3  -1   6 22660.6 3152.96  16
   3   1   6 19102.5 2154.33  10
   3  -1   7 15457.7 2592.48  16
   3   1   7 14941.3 1770.12  13
  -3   1  -7 15455.7 1482.63  14
   3   1   7 13024.8 1865.64  10
   3  -1   7 14909.9 1506.50  10
  -3  -1  -7 14177.1 2523.83  16
   3  -1   8 10584.8 1347.59  10
  -3  -1  -8 13342.4 2466.00  16
   3   1   8 9305.25 1443.51  13
  -3   1  -8 8398.60 1165.39  14
   3  -1   8 9920.16 2111.65  16
   3   1   8 5853.44 1241.88  10
   3   1   9 7091.53 1292.73  13
  -3   1  -9 7225.31 1105.05  14
   3  -1   9 7925.78 1245.11  10
  -3  -1  -9 8130.71 1866.58  16
   3  -1   9 7352.05 1838.54  16
   3   1   9 5964.08 1286.30  10
   3  -1  10 13860.1 1697.48  10
  -3   1 -10 13787.2 1556.83  14
   3  -1  10 12168.4 2471.67  16
   3   1  10 13421.9 2094.18  10
   3   1  10 13713.6 1895.02  13
   3  -1  11 39821.4 2986.96  10
   3   1  11 38290.5 3409.57  13
   3   1  11 40981.1 3842.68  10
  -3   1 -11 38992.6 2654.60  14
   3  -1  12 2616.62 811.994  10
   3   1  12 1934.55 648.248  13
   3   1  12 2259.28 672.193  10
   3   1  13 5588.36 1386.96  10
   3  -1  13 5539.84 1201.07  10
   3   1  13 4990.39 1237.53  13
   3   1  14-284.948 644.065  10
   3   1  14 38.5077 498.571  13
   3  -1  14 229.578 113.807  10
   3   1  15 3901.73 1179.02  10
   3  -1  15 3751.93 1021.83  10
   3   1  15 3499.99 1081.23  13
   3  -1  16 320.769 269.723  10
   3   1  16-44.1538 405.389  10
   3   1  17 309.482 706.511  10
   3  -1  17-93.4552 503.012  10
   3  -1  18 3631.76 996.311  10
   3   1  18 4046.73 1239.67  10
   3  -1  19 15084.6 2611.06  10
   3  -1  20 166.563 134.189  11
   3  -1  20 797.128 746.206  10
   3   1  20 261.397 228.328   7
   3   1  20-56.6242 168.475  11
   3  -1  21 1430.22 1020.96  10
   3   1  21 474.715 213.153   7
   3  -1  21 844.600 545.103  11
   3   1  21 1134.32 630.221  11
   3   1  22 573.913 520.954   8
   3   1  22 176.311 132.459   7
   3  -1  22-40.8046 164.720  11
   3   1  22 137.851 103.076  11
   3   1  23 108.716 307.921  11
   3   1  23 568.349 487.860   8
   3   1  23-222.316 312.000   7
   3  -1  23-258.296 361.218  11
   3   1  24 473.535 398.172   7
   3   1  24 61.6477 303.786  11
   3   1  24 37.0413 320.946   8
   3  -1  24-118.540 291.767  11
   3   1  25 1200.81 575.127   8
   3   1  25 1334.41 641.233   7
   3  -1  25 1286.22 727.780  11
   3   1  25 1036.66 582.915  11
   3   1  26 237.317 347.970  11
   3  -1  26 239.140 46.7503  11
   3   1  26 561.254 494.606   8
   3   1  26 570.075 358.634   7
   3   1  27 3332.86 1023.03   7
   3  -1  27 3352.75 1100.55  11
   3   1  27 2909.67 934.405  11
   3   1  27 3320.23 980.145   8
   3   1  28-106.741 304.578   8
   3   1  28-186.008 260.581   7
   3  -1  28 484.774 539.047   8
   3  -1  29 1452.47 658.650   8
   3   1  29 1768.00 722.432   7
   3   1  29 1572.48 620.051   8
   3  -1  30 85.9693 30.4505   8
   3   1  30-86.0523 169.046   8
   3   1  31 2532.83 677.169   8
   3  -1  31 2788.30 676.130   8
   3  -1  32 585.024 296.198   8
  -3   2  33 395.596 289.698   7
  -3   2  33 285.884 254.874  11
  -3   2  32-129.259 154.659   7
  -3   2  32 98.6261 99.0257  11
  -3   2  31 123.417 131.009   7
  -3  -2  31 38.7343 198.857  11
  -3   2  31-123.665 271.075  11
  -3   2  30 1481.82 653.371  11
  -3   2  30 1208.69 569.181   7
  -3  -2  30 1124.85 582.124  11
  -3   2  29 857.011 465.135   7
  -3   2  29 1115.19 588.557  11
  -3  -2  29 1137.99 672.225  11
  -3   2  28 1803.91 786.801   7
  -3   2  28 1722.43 747.771  11
  -3  -2  28 1949.95 800.023  11
  -3   2  27 308.144 397.584  11
  -3   2  27-129.385 380.289   7
  -3  -2  27 548.545 411.052  11
  -3   2  26 7409.83 1582.76  11
  -3  -2  26 7024.94 1602.56  11
  -3   2  26 6486.24 1396.65   7
  -3   2  25 265.131 76.2985   7
  -3   2  25 594.307 524.546  11
  -3  -2  25-114.608 260.952  11
  -3  -2  24 31.9365 315.702  11
  -3   2  24 343.864 597.390  13
  -3   2  24 341.924 333.660   7
  -3   2  24 553.374 345.497  11
  -3   2  23 503.717 491.891  13
  -3   2  23 604.397 376.755  11
  -3   2  23 968.638 571.850   7
  -3  -2  23 1143.14 576.816  11
  -3   2  22-100.902 257.038  11
  -3  -2  22-47.7389 123.166  11
  -3   2  22 239.221 295.338   7
  -3   2  22 21.6592 236.381  13
  -3   2  21 180.276 125.541  13
  -3   2  21 514.452 404.475   7
  -3   2  20 810.256 481.997  13
  -3   2  19 614.038 566.023  13
  -3   2  18 209.024 293.383  13
  -3   2  17 172.048 193.152  13
  -3   2  16-5.97202 55.8847  13
   3   2 -16-48.2067 182.302  14
  -3   2  15 1006.55 520.483  13
   3   2 -15 1276.89 514.661  14
   3   2 -14 430.366 68.1658  14
  -3   2  14 839.241 523.560  13
   3   2 -13 44410.6 3207.16  14
  -3   2  13 43579.5 3577.22  13
   3   2 -12 28784.8 2556.48  14
  -3   2  12 29904.1 2837.78  13
   3   2 -11 9139.28 1448.56  14
  -3   2  11 8838.84 1477.54  13
  -3   2  10 46164.8 3317.64  13
   3   2 -10 49218.2 3183.13  14
  -3   2   9 8382.58 1344.97  13
  -3  -2   9 10277.8 1938.98   1
   3   2  -9 9141.19 1354.73  14
   3   2  -8 4822.84 924.857  14
  -3   2   8 4756.24 979.894  13
  -3  -2   8 5080.72 1212.34   1
  -3   2   7 6167.20 1072.00  13
   3   2  -7 6065.21 1031.84  14
   3  -2  -7 5933.71 1765.30   1
  -3  -2   7 6026.04 774.213   2
  -3   2   6 36246.0 2440.41  13
   3  -2  -6 35746.4 4315.38   1
   3   2  -6 35318.2 2461.23  14
  -3  -2   6 36797.6 1898.38   2
   3   2  -5 26165.2 2151.62  14
   3  -2  -5 27168.8 3629.96   1
  -3   2   5 27515.5 1985.98  13
  -3   2   5 22757.6 1396.81  14
  -3  -2   5 27245.9 1664.61   2
  -3   2   4 23653.4 1430.59  14
  -3  -2   4 25702.4 1613.21   2
  -3   2   4 24869.1 1770.30  13
   3  -2  -4 25499.8 3319.47   1
   3  -2  -3 8750.05 1903.09   1
  -3   2   3 7822.51 918.220  13
  -3  -2   3 8178.46 936.650   2
  -3   2   3 7621.18 857.136  14
  -3  -2   2 3388.97 612.820   2
  -3   2   2 4008.49 655.544  14
  -3   2   1 12703.6 1193.47  14
   3   2   0 99371.8 3193.73   1
  -3   2   0 100815. 3486.04  14
  -3   2  -1 15769.7 1429.30  14
  -3   2  -2 3271.46 644.542  14
  -3   2  -3 22990.0 1806.88  14
  -3   2  -4 24472.6 1935.86  14
  -3   2  -5 3388.23 740.639  14
  -3   2  -6 7028.24 1077.66  14
  -3   2  -7 25924.2 2174.96  14
  -3  -2  -8 29752.8 3931.17  16
  -3   2  -8 28533.4 2387.20  14
  -3   2  -9 13144.0 1646.28  14
   3   2   9 12187.2 1868.70  13
   3   2  10 10651.9 1941.22  13
  -3   2 -10 10784.7 1536.58  14
  -3   2 -11 3313.15 865.375  14
   3   2  11 2802.44 804.777  13
  -3   2 -12 338.462 363.786  14
   3   2  12 105.760 348.627  13
  -3   2 -13 17768.6 2135.02  14
   3  -2  13 20790.3 2580.69  10
   3  -2  14 49722.9 3984.48  10
  -3   2 -14 44214.1 3492.05  14
  -3   2 -15 30.2792 128.907  14
   3  -2  15 1108.59 867.737  10
   3  -2  16 34084.7 3587.09  10
   3  -2  17 2415.18 941.881  10
   3  -2  18 6957.85 1620.34  10
   3  -2  19-456.148 591.967  10
   3  -2  19-69.0197 169.703  11
   3   2  19 77.5353 258.274   7
   3   2  20 3113.59 1018.35   7
   3   2  20 3438.76 995.392   8
   3  -2  20 3182.74 993.512  11
   3   2  20 3759.82 1070.45  11
   3  -2  20 2711.11 902.444  10
   3   2  21 1224.14 646.472   7
   3   2  21 586.141 261.578   8
   3   2  21 1048.07 560.431  11
   3  -2  21-122.392 656.513  10
   3  -2  21 1010.42 640.516  11
   3   2  22 1645.63 741.000  11
   3   2  22 1297.63 668.305   7
   3   2  22 1236.40 553.471   8
   3  -2  22 3412.61 1485.88  10
   3  -2  22 1335.76 651.680  11
   3   2  23 243.329 301.234   7
   3   2  23-61.0822 177.628  11
   3  -2  23 290.274 394.482  11
   3   2  23-177.933 382.959   8
   3   2  24 202.852 305.216  11
   3  -2  24 214.259 447.247  11
   3   2  24-35.0134 147.129   7
   3   2  24 111.836 167.239   8
   3   2  25 429.221 342.847   8
   3   2  25 434.957 453.680  11
   3   2  25 285.493 395.432   7
   3   2  26 2268.06 834.294   7
   3   2  26 2573.33 858.552  11
   3   2  27 21.1430 28.6313   7
   3   2  28 1004.86 544.006   7
   3   2  29 889.496 478.336   7
   3  -2  29 835.119 483.840   8
   3  -2  30 445.771 359.870   8
   3   2  30 642.812 413.386   7
   3  -2  31 517.010 276.980   8
  -3   3  32 533.269 291.830   7
  -3   3  31 618.909 357.139   7
  -3   3  30 28.6663 99.8624   7
  -3   3  29 142.643 69.4490   7
  -3   3  28 1304.77 589.178   7
  -3   3  27 850.606 513.333   7
  -3   3  26 426.566 286.541   7
  -3   3  25-150.997 343.134   7
  -3   3  24 79.4330 83.1274   7
  -3   3  23 10044.0 1819.68   7
  -3   3  22 728.414 503.057   7
  -3   3  22 298.707 355.275  13
  -3   3  21 5091.86 1728.77  13
  -3   3  21 5091.49 1232.11   7
  -3  -3  21 7278.03 1642.68  10
  -3   3  20 1472.29 721.827   7
  -3   3  20 992.436 544.073  13
  -3   3  19 8956.67 2121.46  13
  -3  -3  19 9562.83 1512.61   9
  -3   3  19 9449.08 1581.55   7
  -3   3  18 1426.59 803.345  13
   3   3 -18 1204.47 687.317  14
   3   3 -17 5423.94 1336.36  14
  -3   3  17 4790.59 1477.93  13
   3   3 -16 3411.90 1003.39  14
  -3   3  16 2859.78 1064.46  13
   3   3 -15 17392.6 2366.04  14
  -3   3  15 16283.8 2557.76  13
  -3   3  14 79.8043 219.512  13
   3   3 -14-68.6829 388.519  14
  -3   3  13 1280.01 665.302  13
   3   3 -13 925.696 304.236  14
   3   3 -12 91.4352 474.474  14
  -3   3  12 438.324 377.469  13
   3   3 -11 19821.8 2441.33  14
  -3   3  11 17142.7 2352.03  13
   3   3 -10 27275.0 2789.81  14
  -3   3  10 24611.7 2543.43  13
   3   3  -9 19620.8 2300.99  14
  -3   3   9 17552.4 2086.81  13
  -3   3   8 2983.61 834.952  13
   3   3  -8 2947.96 873.069  14
   3   3  -7 4726.75 1077.18  14
  -3   3   7 4339.48 935.068  13
   3   3  -6 31386.3 2776.15  14
  -3   3   6 29522.5 2358.25  13
   3   3  -5 29882.0 2637.92  14
  -3   3   5 28234.2 2187.04  13
   3  -3  -5 30429.2 4219.71   1
  -3   3   4 19.8663 72.1387  14
   3   3  -4 148.229 199.494  14
   3  -3  -4 233.183 498.486   1
   3  -3  -3 2444.46 1118.18   1
   3   3  -3 2825.44 761.042  14
  -3   3   3 2546.79 606.799  14
   3   3  -2 436.828 272.850  14
  -3   3   2 613.472 287.745  14
  -3  -3   2 675.811 276.367   2
   3  -3  -2 525.028 505.404   1
   3   3  -1 67061.3 3643.34  14
  -3   3   1 70374.6 3461.36  14
   3  -3  -1 73925.4 6175.22   1
  -3   3   0-105.894 180.689  14
   3   3   0 27.8707 79.9769  14
  -3   3  -1 1187.31 458.323  14
   3   3   1 1118.33 422.133  14
   3   3   2 5639.22 998.093  14
  -3   3  -2 5937.61 1072.56  14
   3   3   3 32908.9 2389.72  14
  -3   3  -3 36640.9 2680.22  14
   3   3   4 7653.20 1115.08  14
  -3   3  -4 7603.24 1234.86  14
  -3   3  -5 52961.3 3400.31  14
  -3   3  -6 855.711 356.186  14
  -3   3  -7 16823.9 2025.65  14
  -3   3  -8 4226.51 972.109  14
  -3   3  -9 3751.85 990.523  14
  -3   3 -10 30444.1 2912.32  14
  -3   3 -11 33239.8 3093.91  14
  -3   3 -12 596.569 473.327  14
  -3   3 -13 253.560 436.354  14
   3  -3  14 2095.11 1142.79  10
  -3   3 -14 1084.84 529.303  14
  -3   3 -15 5212.35 1334.50  14
   3  -3  15 7005.95 1821.76  10
  -3   3 -16 2069.56 898.245  14
   3  -3  16 3373.19 1416.18  10
  -3   3 -17 1108.29 489.712  15
  -3   3 -17 656.042 468.627  14
   3   3  17 994.727 546.389   7
   3  -3  17 2119.48 1126.37  10
   3   3  18 1658.03 705.214   7
   3  -3  18 2065.28 924.939  10
  -3   3 -18 2295.19 735.509  15
  -3   3 -19 1918.97 684.427  15
   3   3  19 1802.70 754.177   7
   3  -3  19 2152.13 967.459  10
   3  -3  20 229.558 185.244  10
   3   3  20 152.161 63.9365   7
   3   3  21 1527.88 724.527   7
   3   3  22 675.326 530.035   7
   3   3  23 163.285 295.136   7
   3   3  24 52.6370 117.520   7
   3   3  25 889.102 514.245   7
   3   3  26 909.261 503.624   7
   3   3  27 1702.37 650.567   7
   3  -3  28 464.846 392.566   8
   3   3  28 120.718 274.939   7
   3   3  29 1616.11 597.891   7
   3  -3  29 1709.69 586.269   8
   3  -3  30 59.0294 92.9875   8
  -3   4  31 890.847 393.506   7
  -3   4  30 792.265 394.557   7
  -3   4  29 491.352 335.910   7
  -3   4  28 271.693 247.423   7
  -3   4  27 842.453 476.320   7
  -3   4  26 3141.16 954.993   7
  -3   4  25 144.152 169.487   7
  -3   4  24 297.830 365.287   7
  -3   4  23 797.667 480.264   7
   3   4 -23 1057.79 481.087  15
   3   4 -22 447.638 387.909  15
  -3   4  22 463.038 438.819   7
   3   4 -21 136.175 134.984  15
  -3   4  21 90.3548 312.727   7
   3   4 -20 191.093 151.885  15
  -3   4  20 599.903 443.843   7
  -3   4  20-81.6546 510.488  13
   3   4 -19-45.9984 167.352  14
   3   4 -19-103.033 294.668  15
  -3   4  19 135.790 147.033  13
  -3   4  19-80.8046 239.952   7
  -3   4  18 4609.47 1206.14   7
   3   4 -18 5523.70 1514.86  14
  -3   4  18 4156.02 1554.87  13
  -3  -4  18 5296.43 1195.46   9
  -3  -4  17 417.039 405.537   9
   3   4 -17 121.114 332.865  14
  -3   4  17 92.1653 304.645  13
  -3   4  17 357.638 456.613   7
   3   4 -17 445.245 399.494   6
  -3   4  16 155.147 208.682  13
   3   4 -16 62.5366 102.488  14
   3   4 -16 527.995 421.115   6
  -3   4  15 407.021 488.602  13
   3   4 -15 192.228 180.249  14
  -3   4  14 5924.23 1592.56  13
   3   4 -14 6432.30 1573.89  14
   3   4 -13 2063.21 742.866  14
  -3   4  13 2472.10 999.141  13
  -3   4  12 2096.40 906.783  13
   3   4 -12 1237.00 323.897  14
  -3   4  11 1122.91 642.214  13
   3   4 -11 336.621 444.283  14
   3   4 -10 6310.46 1318.28  14
   3   4  -9 150.397 727.212  14
   3   4  -8 1032.96 304.667  14
   3   4  -7 507.440 515.610  14
   3   4  -6 3427.89 1082.75  14
   3   4  -5 2391.72 945.301  14
   3   4  -4 19356.8 2391.68  14
   3   4  -3 107.700 238.322  14
  -3   4   3-34.3161 76.7711  14
  -3   4   2 29978.1 2685.58  14
   3   4  -2 25662.6 2777.49  14
   3   4  -1 504.363 423.610  14
  -3   4   1 194.467 219.458  14
   3   4   0 2670.48 846.449  14
  -3   4   0 2841.94 786.553  14
  -3   4  -1 735.236 364.857  14
   3   4   1 736.824 505.834  14
   3   4   2 4414.99 1032.37  14
  -3   4  -2 4378.26 1081.77  14
  -3   4  -3 4017.42 1035.23  14
  -3   4  -4 1983.19 683.821  14
  -3   4  -5 277.449 185.791  14
  -3   4  -6-9.09195 381.488  14
  -3   4  -7 1063.47 438.402  14
  -3   4  -8 14724.6 2165.35  14
  -3   4  -9 1405.31 674.380  14
  -3   4 -10 727.979 439.206  14
  -3   4 -11 997.577 554.353  14
  -3   4 -12 7833.96 1738.21  14
  -3   4 -13 923.375 719.328  14
  -3   4 -14 32802.5 3642.69  14
  -3   4 -14 34483.2 2861.00  15
   3   4  15 10908.9 1828.58   7
  -3   4 -15 9486.08 1552.86  15
   3  -4  15 12244.7 2298.89  10
  -3   4 -15 9531.90 2029.01  14
  -3   4 -16 2795.16 1118.35  14
   3  -4  16 4318.34 1547.37  10
  -3   4 -16 2247.11 807.490  15
   3   4  16 3060.67 1032.04   7
   3  -4  17 1442.24 1076.62  10
   3   4  17 397.325 435.533   7
  -3   4 -17-58.5400 200.112  15
  -3   4 -17 753.868 633.885  14
   3   4  18 547.703 534.240   7
  -3   4 -18 717.948 558.301  15
  -3   4 -19 1261.50 622.957  15
   3   4  19 1057.40 557.236   7
   3   4  20 1791.24 744.818   7
  -3   4 -20 1973.42 701.794  15
  -3   4 -21 794.874 420.753  15
   3   4  21 1307.82 694.792   7
   3   4  22 2888.52 957.593   7
  -3   4 -22 2358.11 689.058  15
   3   4  23 678.492 417.971   7
   3   4  24-95.5381 95.4287   7
   3   4  25 121.238 272.103   7
   3   4  26 2624.63 782.805   7
   3  -4  27 864.531 410.568   8
   3   4  27 987.962 468.888   7
   3   4  28 750.995 395.763   7
  -3   5  28 154.656 190.515   7
  -3   5  27 213.171 138.002   7
  -3   5  26 454.309 325.682   7
  -3   5  25-502.914 382.921   7
   3   5 -25 167.664 219.648  15
   3   5 -24 653.186 420.554  15
  -3   5  24 469.313 245.625   7
   3   5 -23 1174.21 539.228  15
  -3   5  23 1252.47 571.807   7
   3   5 -22 166.407 195.380  15
  -3   5  22-87.2863 294.063   7
   3   5 -21 1255.45 587.754  15
  -3   5  21 1147.54 486.176   7
  -3   5  20 144.991 91.8113   7
   3   5 -20-14.5111 161.242  15
   3   5 -19 2195.33 740.652  15
  -3   5  19 2376.80 753.716   7
   3   5 -18-459.960 461.584  15
   3   5 -17 1083.53 419.393  15
   3   5 -17 2350.26 765.695   6
   3   5 -16 4195.69 993.623  15
   3   5 -16 6212.70 1239.55   6
   3   5 -16 6462.02 1796.22  14
   3   5 -15 5187.65 1590.03  14
   3   5 -15 5721.52 1121.00   6
   3   5 -14 4742.00 1008.30   6
   3   5 -14 4742.86 1504.40  14
   3   5 -13 4072.25 970.157   6
   3   5 -13 4181.31 1401.26  14
   3   5 -12 49.6696 307.581  14
   3   5 -12-86.5964 347.241   6
   3   5 -11 3562.33 1202.00  14
   3   5 -11 4061.69 883.028   6
  -3   5  11 6144.59 1050.68  12
   3   5 -10 1278.64 659.455  14
   3   5  -9 1245.97 539.675  14
   3   5  -8 12884.5 2282.25  14
   3   5  -7 432.908 394.485  14
   3   5  -6 90.4605 339.410  14
   3   5  -5 4459.14 1196.59  14
   3   5  -4 150.259 458.208  14
   3   5  -3-190.901 489.205  14
   3   5  -2 8582.67 1740.63  14
   3   5  -1 6950.70 1502.12  14
  -3   5   1 8780.20 1683.30  14
   3   5   0 503.772 84.1264  14
  -3   5   0 713.730 452.183  14
  -3   5  -1 3157.84 1020.11  14
  -3   5  -2 2027.64 871.104  14
  -3   5  -3 2788.14 937.486  14
  -3   5  -4 128.487 205.535  14
  -3   5  -5 13050.2 2218.61  14
  -3   5  -6 386.538 403.750  14
  -3   5  -7 1167.96 637.583  14
   3   5   8-120.499 419.330   6
  -3   5  -8 909.789 490.955  15
  -3   5  -8 331.005 388.092  14
  -3   5  -9 198.016 396.415  14
  -3   5  -9 181.694 320.408  15
  -3   5 -10 576.745 667.412  14
  -3   5 -10 486.567 388.485  15
  -3   5 -11 11091.7 1691.94  15
  -3   5 -11 11281.9 2270.32  14
  -3   5 -12 1706.76 974.660  14
  -3   5 -12 1874.76 698.971  15
  -3   5 -13 209.462 312.127  15
  -3   5 -13 443.874 552.926  14
  -3   5 -14 1274.84 641.569  15
  -3   5 -15 2270.24 815.312  15
  -3   5 -16 271.349 404.540  15
  -3   5 -17 6725.91 1352.14  15
  -3   5 -18 1410.97 626.153  15
  -3   5 -19 373.961 377.579  15
  -3   5 -20 66.3151 133.732  15
  -3   5 -21 698.877 383.426  15
  -3   5 -22-177.211 160.714  15
   3   5  22 149.539 199.911   7
   3   5  23 947.855 413.153   7
  -3   5 -23 777.830 359.812  15
  -3   5 -24 261.915 229.941  15
   3   5  24 564.146 370.527   6
   3   5  24 240.762 252.433   7
   3   5  25 394.308 278.111   6
   3   5  25 413.381 331.664   7
   3   6 -25 59.1453 57.9156  15
   3   6 -24 50.5972 141.706  15
   3   6 -23 828.823 405.159  15
   3   6 -22 476.550 333.207  15
   3   6 -21 108.402 179.583  15
   3   6 -20 834.854 477.520  15
   3   6 -19-47.5746 71.4746  15
   3   6 -18 234.991 286.782  15
   3   6 -17-162.255 290.874  15
   3   6 -16-155.647 232.028  15
   3   6 -16 1028.81 530.151   6
   3   6 -15 1333.04 468.707  15
   3   6 -15 3368.18 878.364   6
   3   6 -14 1058.46 412.252  15
   3   6 -14 2917.30 821.974   6
   3   6 -13 85.9222 263.113  15
   3   6 -13 927.056 509.810   6
   3   6 -12 5209.21 1117.59  15
   3   6 -12 7849.46 1307.60   6
   3   6 -11 211.248 216.500   6
   3   6 -11 331.283 233.001  15
  -3   6  10 5823.41 1162.05  12
   3   6 -10 963.702 256.975   6
   3   6  -9-190.743 495.206   6
   3   6  -9 1010.58 736.119  14
   3   6  -8 1801.07 958.619  14
   3   6  -8 808.203 148.739   6
   3   6  -7 2452.61 888.921   6
   3   6  -7 1149.70 774.836  14
   3   6  -6 393.496 429.533  14
   3   6  -6 1262.01 697.349   6
  -3   6   6 1835.14 793.557  12
   3   6  -5 1487.32 792.418  14
  -3   6   5 2127.83 810.916  12
   3   6  -5 2087.09 788.870   6
   3   6  -4 5762.53 1240.29   6
  -3   6   4 6019.30 1122.76  12
   3   6  -4 4821.60 1461.26  14
   3   6  -3-65.4177 205.764   6
  -3   6   3-30.3324 124.626  12
  -3   6   2-269.314 364.557  12
   3   6  -2-80.0044 245.550   6
  -3   6   1-439.083 513.287  12
   3   6  -1-489.038 502.369   6
   3   6   0 114.238 358.428   6
  -3   6   0-739.924 663.231  12
  -3   6  -1-1222.89 795.588  12
   3   6   1-589.572 641.353   6
   3   6   2 2856.93 824.357   6
  -3   6  -2 1226.91 315.072  12
  -3   6  -2 2798.05 1099.16  14
  -3   6  -3 958.075 643.871  14
   3   6   3 1563.61 809.956   6
  -3   6  -4 413.725 541.153  14
   3   6   4 550.430 541.693   6
  -3   6  -5 446.060 477.487  14
  -3   6  -5 428.383 453.911  15
   3   6   5 932.884 644.456   6
  -3   6  -6 794.705 626.788  14
  -3   6  -6 1206.56 567.231  15
   3   6   6 1577.71 747.298   6
  -3   6  -7 1640.09 865.143  14
   3   6   7 1737.21 847.467   6
  -3   6  -7 1679.33 698.623  15
  -3   6  -8 236.767 282.567  15
   3   6   8 557.008 456.114   6
  -3   6  -9 1530.09 631.588  15
   3   6   9 2039.10 791.147   6
   3   6  10 11.7356 397.499   6
  -3   6 -10 427.823 409.743  15
  -3   6 -11 508.178 399.161  15
   3   6  11-111.334 469.333   6
  -3   6 -12 497.619 412.256  15
   3   6  12-285.839 477.253   6
  -3   6 -13 1892.45 756.813  15
   3   6  13 1007.39 170.996   6
  -3   6 -14 2676.62 848.746  15
   3   6  14 732.935 201.862   6
  -3   6 -15 1617.62 688.785  15
   3   6  15 287.335 279.954   6
  -3   6 -16 2052.14 722.973  15
   3   6  16 784.485 190.164   6
  -3   6 -17 187.300 205.170  15
   3   6  17-643.000 539.128   6
   3   6  18 223.738 222.131   6
  -3   6 -18 81.5367 22.7714  15
   3   6  19 847.534 516.989   6
  -3   6 -19 437.517 307.985  15
   3   6  20 900.279 478.105   6
  -3   6 -20 764.586 343.384  15
  -3   6 -21 223.911 219.590  15
  -3   6 -22 318.016 245.084  15
   3   7 -21-3.06391 124.049  15
   3   7 -20 249.705 269.716  15
   3   7 -19 477.609 305.924  15
   3   7 -18 541.762 338.607  15
   3   7 -17 333.630 265.688  15
   3   7 -16 498.996 360.514  15
   3   7 -15 1773.68 614.876  15
   3   7 -14 797.033 429.080  15
   3   7 -13 296.545 287.101  15
   3   7 -13 825.492 460.832   6
   3   7 -12 529.620 412.360   6
   3   7 -12 122.951 168.731  15
   3   7 -11 341.310 363.923   6
   3   7 -11-41.4227 253.998  15
   3   7 -10 213.036 199.526  15
   3   7 -10 329.435 235.153   6
   3   7  -9 696.670 330.557  15
   3   7  -9 411.683 236.960   6
   3   7  -8 5705.73 1147.99  15
   3   7  -8 6821.48 1114.46   6
   3   7  -7 308.525 185.723  15
   3   7  -7 290.271 225.057   6
   3   7  -6 344.619 320.411   6
  -3   7   6 4922.64 1192.35  12
  -3   7   5 5404.46 1251.83  12
   3   7  -5-1181.40 701.330   6
  -3   7   4 8187.06 1523.11  12
   3   7  -4 6638.88 1248.46   6
   3   7  -3 1122.01 722.366   6
   3   7  -3-920.525 545.645  12
   3   7  -2 2886.08 878.478   6
  -3   7   2 4569.10 1099.25  12
   3   7  -1 1390.43 621.188   6
  -3   7   1 2234.86 805.811  12
  -3   7   0 1103.79 586.995  12
   3   7   0 157.270 168.060   6
  -3   7  -1 659.806 466.600  12
   3   7   1 213.854 91.9963   6
  -3   7  -2 1227.53 768.569  12
   3   7   2 4934.89 1040.36   6
  -3   7  -3-557.971 566.264  12
   3   7   3 911.088 259.063   6
   3   7   4 2199.23 594.117   6
  -3   7  -4 143.969 233.536  12
   3   7   5-310.447 517.446   6
  -3   7  -5-1237.36 553.306  12
  -3   7  -6-39.4809 180.292  15
   3   7   6-1134.36 723.406   6
  -3   7  -7 124.128 150.009  15
  -3   7  -8 526.878 300.704  15
  -3   7  -9 67.9638 92.2946  15
  -3   7 -10 413.205 377.916  15
  -3   7 -11 949.725 452.404  15
  -3   7 -11-1657.58 839.999  12
  -3   7 -12 1394.65 523.637  15
  -3   7 -12-619.656 636.683  12
  -3   7 -13-45.6632 180.913  15
  -3   7 -14-50.3782 70.4942  15
  -3   7 -15 1447.44 465.789  15
  -3   7 -15-928.734 427.015  12
  -3   7 -16-156.036 215.427  15
  -3   7 -16-689.765 357.790  12
  -3   7 -17-880.005 369.670  12
  -3   7 -17-48.6272 149.190  15
  -3   7 -18-59.2515 125.574  12
  -3   7 -18 468.108 226.063  15
  -3   7 -19 323.675 226.732  15
   3   8 -15-575.951 288.726  12
   3   8 -14-796.784 356.521  12
   3   8 -14-7.01503 76.2086  15
   3   8 -13-218.274 293.462  12
   3   8 -13 67.5600 124.956  15
   3   8 -12-129.007 205.217  12
   3   8 -12 1370.74 537.645  15
   3   8 -11-787.261 377.256  12
   3   8 -11 1215.36 559.460  15
   3   8 -10-395.898 328.337  12
   3   8 -10 1829.60 680.901  15
   3   8  -9-248.965 240.588  12
   3   8  -8 732.697 326.464  12
   3   8  -7 9.27033 19.2905  12
   3   8  -6 229.982 213.264  12
   3   8  -5 700.789 361.293  12
  -3   8   4 7185.07 1283.24  12
  -3   8   3 7677.57 1203.41  12
  -3   8   2 5035.36 1080.56  12
  -3   8   1 5160.36 1102.15  12
  -3   8   0 9194.56 1426.16  12
  -3   8  -1 6187.96 1304.66  12
  -3   8  -2 6144.85 1213.19  12
  -3   8  -3 5345.14 1121.10  12
  -3   8  -4 2742.97 1008.45  12
  -3   8  -5 1884.81 881.021  12
  -3   8  -6 1601.13 714.494  12
  -3   8  -7 2242.45 676.093  12
  -3   8  -8 1153.24 618.697  12
  -3   8  -9 1952.45 580.876  12
  -3   8 -10 85.3321 137.786  15
  -3   8 -10 790.054 401.893  12
  -3   8 -11 528.231 279.659  12
  -3   8 -11 267.265 221.445  15
  -3   8 -12 367.119 242.297  12
  -4   0  35 428.660 303.814  11
  -4   0  34 1527.39 540.911  11
  -4   0  33-131.928 203.743  11
  -4   0  32 77.7446 53.0094  11
  -4   0  31-571.822 468.768  11
  -4   0  30-188.880 363.870  11
  -4   0  29-397.601 424.318  11
  -4   0  28 1786.92 896.143  11
  -4   0  27-107.316 256.601  11
  -4   0  26 12485.2 2181.04  11
  -4   0  25-25.1537 403.855  13
  -4   0  25-100.356 278.602  11
  -4   0  24 4430.40 1240.36  11
  -4   0  24 3506.16 1278.63  13
  -4   0  23 74.8941 59.9654  13
  -4   0  23 49.4048 111.673  11
  -4   0  22 12910.3 2331.23  13
  -4   0  21 8.01577 255.711  13
  -4   0  20 451.772 506.791  13
  -4   0  19-77.7340 213.505  13
  -4   0  18 9725.10 1745.15  13
  -4   0  17-37.8988 216.825  13
  -4   0  16 39182.6 3400.76  13
  -4   0  15 159.294 281.122  13
  -4   0  14 14948.1 1888.18  13
  -4   0  13 131.445 299.575  13
  -4   0  12 1237.35 460.517  13
  -4   0  11 112.310 170.206  13
  -4   0  11 88.5397 392.162   1
  -4   0  10 55877.4 5766.32   1
  -4   0  10 54239.6 2475.63  16
  -4   0  10 53036.4 3009.03  13
  -4   0   9 35.5043 138.811  13
  -4   0   9 120.990 343.140   1
  -4   0   9-61.9520 84.9347  16
  -4   0   8 969728. 12231.7  13
  -4   0   7-41.3624 251.942  16
   4   0  -7 92.7127 203.875   1
   4   0  -6 883.680 593.174   1
  -4   0   6 1094.03 786.682  16
  -4   0   5 116.769 436.004  16
   4   0  -5 39.5778 43.9521   1
  -4   0   4 18855.7 2959.32  16
  -4   0   3 634.638 777.257  16
  -4   0   2 68.1296 359.462  16
  -4   0   1 210.029 406.934  16
  -4   0   0 340402. 12300.9  16
  -4   0  -1 98.6280 353.238  16
  -4   0  -2 472.417 586.375  16
  -4   0  -3 80.3663 368.622  16
   4   0   3-44.9004 76.9072  16
  -4   0  -4 159661. 9160.15  16
   4   0   4 183304. 9525.39  16
   4   0   5-56.2612 195.134  16
   4   0   6 53959.1 3000.09  10
   4   0   6 62031.1 5749.29  16
   4   0   7-291.062 374.705  10
   4   0   7-179.176 320.339  16
   4   0   8 1998.34 563.973  10
   4   0   9-79.4009 271.504  10
   4   0  10 5363.74 1150.24  10
   4   0  11 651.244 696.105  10
   4   0  12 75298.8 4481.36  10
   4   0  13 603.438 709.309  10
   4   0  14 11357.8 1963.10  10
   4   0  15 425.778 759.290  10
   4   0  16 26945.0 3339.77  10
   4   0  17 159.222 373.698  10
   4   0  18 47703.9 5039.58  10
   4   0  19 225.187 511.153  10
   4   0  19 115.408 134.974  11
   4   0  20 9973.58 1761.47   7
   4   0  20 10790.2 1918.71  11
   4   0  20 12468.1 2681.33  10
   4   0  21-251.952 333.877  11
   4   0  21-353.989 631.113  10
   4   0  21 193.037 412.822   7
   4   0  22 4068.48 1198.32   7
   4   0  22 3824.75 1211.01  11
   4   0  23-22.8935 235.913   7
   4   0  23-200.751 86.6524  11
   4   0  24 467.550 497.654   8
   4   0  24 171.535 242.950  11
   4   0  24 46.3943 288.136   7
   4   0  25-267.614 182.391   7
   4   0  25-65.2715 75.2326  11
   4   0  26 6529.17 1462.52   8
   4   0  26 6552.39 1376.37   7
   4   0  26 5577.45 1385.78  11
   4   0  27 54.4486 113.495   8
   4   0  28 8427.99 1550.72   8
   4   0  29 24.3184 194.092   8
   4   0  30-69.2071 47.0478   8
  -4   0 -30-138.479 305.274   4
   4   0  31 76.8295 137.898   8
  -4  -1  34-83.3781 168.074   8
  -4   1  34-35.8011 145.045  11
  -4  -1  34-88.3451 138.419  11
  -4   1  33 182.878 206.261   7
  -4  -1  33 276.515 298.049  11
  -4   1  33 112.155 15.7062  11
  -4   1  32 144.727 112.911   7
  -4  -1  32 29.2005 119.077  11
  -4   1  32 6.86737 105.944  11
  -4   1  31 680.715 365.247   7
  -4  -1  31 938.839 566.355  11
  -4   1  31 714.035 466.671  11
  -4   1  30 231.728 216.817   7
  -4   1  30-278.827 389.789  11
  -4  -1  30 16.1720 370.563  11
  -4   1  29 221.327 397.332   7
  -4  -1  29-95.5950 120.466  11
  -4   1  29 466.921 428.844  11
  -4   1  28 311.489 362.370  11
  -4   1  28-248.454 476.477   7
  -4  -1  28-4.87775 37.1729  11
  -4  -1  27 6384.90 1561.93  11
  -4   1  27 5501.86 1438.86  11
  -4   1  27 5673.67 1335.23   7
  -4   1  26 544.191 396.618   7
  -4  -1  26 766.213 539.963  11
  -4   1  26 329.438 374.188  11
  -4   1  25-205.303 423.393   7
  -4   1  25 182.080 390.473  13
  -4   1  25-354.132 427.434  11
  -4  -1  25 134.889 266.408  11
  -4   1  24 251.923 479.322  13
  -4   1  24 146.204 322.901   7
  -4   1  24-51.1363 221.050  11
  -4  -1  24 162.094 333.734  11
  -4   1  23 5186.62 1607.76  13
  -4   1  23 7277.36 1556.32  11
  -4  -1  23 7740.96 1598.00  11
  -4   1  23 7370.25 1414.79   7
  -4   1  22 244.401 395.397  13
  -4   1  22 670.951 417.096  11
  -4   1  21-105.121 255.020  13
  -4   1  20 148.248 308.342  13
  -4  -1  19 25.2312 259.493  13
  -4   1  19-26.3810 19.7229  13
  -4  -1  18 626.388 443.213  13
  -4   1  18 818.149 603.716  13
  -4   1  17-1.94961 134.296  13
  -4  -1  17 39.4555 87.3014  13
  -4  -1  16 1858.30 663.737  13
  -4   1  16 1393.21 570.494  13
  -4   1  15 55839.3 4154.70  13
  -4  -1  15 56067.6 3753.50  13
  -4   1  14 250.933 134.085  13
  -4  -1  14 523.409 331.692  13
  -4  -1  13 7943.80 1267.13  13
  -4   1  13 7694.78 1407.47  13
   4   1 -13 7545.20 1104.86  14
  -4  -1  12 28009.2 2307.36  13
  -4   1  12 28573.1 2606.07  13
   4   1 -12 28406.7 2146.53  14
  -4  -1  12 28292.1 4352.36   1
   4   1 -11 68901.2 3302.12  14
  -4   1  11 68578.9 3919.25  13
  -4  -1  11 71193.4 6519.59   1
  -4  -1  11 66310.8 3390.96  13
  -4  -1  10 10566.1 1310.65  13
  -4   1  10 10396.4 1420.80  13
  -4  -1  10 10705.1 2365.12   1
   4   1 -10 10091.5 1229.94  14
  -4   1   9-36.6385 75.3664  13
  -4  -1   9 23.5877 99.7259  13
   4  -1  -9-48.8505 232.540   1
  -4  -1   9-30.2062 265.214   1
  -4   1   8 16136.0 1654.92  13
  -4  -1   8 17009.3 1469.37   2
  -4  -1   8 17392.0 1577.60  13
   4  -1  -8 17011.1 3088.21   1
   4  -1  -8 19451.2 1990.91  16
  -4   1   7 235055. 5943.90  13
  -4  -1   7 239726. 5347.71   2
   4   1  -6 41342.5 3562.71   1
   4  -1  -6 36417.0 3160.88  16
  -4   1   6 41863.5 2449.53  13
  -4  -1   6 40832.1 2187.57   2
  -4  -1   5 35034.5 2053.03   2
   4   1  -5 32625.2 3046.29   1
  -4   1   5 34735.1 2137.75  13
   4  -1  -5 32675.5 3013.10  16
  -4  -1   4 10336.6 1111.98   2
  -4   1   4 10152.3 1107.55  13
   4   1  -4 9541.78 1493.88   1
   4  -1  -4 9594.41 1649.08  16
  -4  -1   3 6269.67 1105.39   2
   4  -1  -3 3415.44 1045.71  16
   4  -1  -2 5122.32 1322.02  16
   4  -1   1 3595.83 555.207  10
   4  -1   2 21806.8 1453.79  10
   4  -1   3 30054.6 1816.67  10
  -4  -1  -3 27298.7 3301.08  16
  -4   1  -4 19927.1 1643.21  14
  -4  -1  -4 20446.8 2993.06  16
   4   1   4 19199.3 2135.40  10
   4  -1   4 20302.0 2945.61  16
   4  -1   4 19869.3 1598.99  10
  -4  -1  -5 85465.9 6387.37  16
   4  -1   5 83969.8 6003.67  16
  -4   1  -5 86677.7 3542.63  14
   4   1   5 81279.0 4674.76  10
   4  -1   5 84595.8 3492.47  10
   4  -1   6 2537.25 1090.46  16
  -4  -1  -6 2013.98 966.452  16
  -4   1  -6 2875.26 654.377  14
   4  -1   6 2810.08 728.458  10
   4   1   6 1783.87 507.180  10
   4  -1   7 6619.10 1130.20  10
   4  -1   7 6361.89 1809.98  16
  -4  -1  -7 5894.12 1686.29  16
   4   1   7 5276.02 1137.31  10
   4   1   8 4588.72 1036.49  10
  -4  -1  -8 5867.54 1728.94  16
   4  -1   8 5747.98 1070.64  10
   4  -1   9 1171.36 576.196  10
   4   1   9 271.894 507.959  10
  -4  -1  -9 771.297 650.910  16
   4   1  10-564.124 773.362  10
   4  -1  10 77.7852 245.157  10
   4  -1  11 21610.6 2456.47  10
   4   1  11 19765.0 2724.34  10
   4   1  12 14435.8 2310.88  10
   4  -1  12 12790.7 1759.16  10
   4   1  13 3067.51 903.229  10
   4  -1  13 3431.69 941.762  10
   4  -1  14 6441.39 1403.26  10
   4   1  14 7139.14 1662.20  10
   4  -1  15 118182. 6238.97  10
   4   1  15 124327. 7772.45  10
   4  -1  16 1592.97 445.398  10
   4   1  16 2020.93 615.386  10
   4   1  17-1027.87 1158.36  10
   4  -1  17-552.472 803.549  10
   4   1  18-596.030 1026.61  10
   4  -1  18 1057.95 959.167  10
   4  -1  19 3020.17 1415.29  10
   4   1  19 2326.46 879.671   8
   4   1  19 2341.00 861.956  11
   4  -1  19 2128.91 846.348  11
   4   1  19 2258.50 838.131   7
   4   1  19 2217.18 914.943  10
   4  -1  20 2731.37 1283.46  10
   4   1  20 1686.13 749.607  11
   4  -1  20 2013.98 873.894  11
   4   1  20 2039.12 855.663   8
   4   1  20 1634.90 753.277   7
   4  -1  21 1214.33 972.485  10
   4   1  21 311.449 445.521   8
   4  -1  21 44.6816 284.592  11
   4   1  21 153.030 150.226   7
   4   1  21 194.299 253.117  11
   4   1  22 582.853 410.221  11
   4   1  22 595.480 453.612   8
   4   1  22 601.913 451.109   7
   4  -1  22 355.829 622.739  10
   4  -1  22 358.943 420.649  11
   4   1  23 161.255 367.349   8
   4   1  23-48.7357 202.543  11
   4  -1  23 228.869 345.060  11
   4   1  23 343.329 449.322   7
   4   1  24 2239.15 885.235   8
   4   1  24 1969.90 816.232   7
   4   1  24 2079.01 834.926  11
   4  -1  24 2209.21 959.728  11
   4   1  25-93.0339 338.743   8
   4   1  25-137.994 354.581   7
   4   1  25 233.534 140.098  11
   4  -1  25 303.952 371.977  11
   4   1  26-98.4404 294.074   8
   4   1  26-110.441 63.4928   7
   4  -1  26 381.434 560.464   8
   4   1  26 216.265 303.747  11
   4   1  27 902.287 563.075   7
   4   1  27 285.200 316.282   8
   4  -1  27 1027.34 638.467   8
   4   1  28 951.279 515.446   7
   4   1  28 616.302 240.108   8
   4  -1  28 688.963 409.036   8
   4   1  29 1428.98 570.107   8
   4  -1  29 930.238 492.761   8
   4   1  30 343.151 247.884   8
   4  -1  30 460.716 345.908   8
   4  -1  31 1374.51 450.554   8
  -4  -1 -31 893.754 303.833   4
  -4   2  33 232.236 221.584  11
  -4   2  33 679.566 350.032   7
  -4  -2  33 801.792 436.512  11
  -4   2  32 429.008 267.269  11
  -4   2  32 586.250 353.702   7
  -4  -2  32 509.551 319.394  11
  -4   2  31 320.087 237.116   7
  -4  -2  31 283.455 326.584  11
  -4   2  31 201.890 212.641  11
  -4  -2  30 208.693 203.290  11
  -4   2  30-100.466 306.638  11
  -4   2  30 0.90732 219.098   7
  -4  -2  29 1029.61 522.464  11
  -4   2  29 952.522 543.386  11
  -4   2  29 1145.70 585.191   7
  -4   2  28 1498.16 614.251   7
  -4  -2  28 1829.98 811.863  11
  -4   2  28 1856.60 797.458  11
  -4   2  27 86.1976 50.2504   7
  -4   2  27-201.263 324.448  11
  -4  -2  27 39.9640 61.5338  11
  -4   2  26 7779.15 1620.26  11
  -4  -2  26 8225.74 1719.41  11
  -4   2  26 6414.03 1410.76   7
  -4  -2  25 63.8003 254.298  11
  -4   2  25 279.897 351.673  11
  -4   2  25 72.9535 120.168   7
  -4   2  24 925.915 523.831   7
  -4   2  24 1219.95 647.660  11
  -4  -2  24 988.114 543.775  11
  -4   2  24 862.447 518.123  13
  -4   2  23 224.665 417.672   7
  -4   2  23 146.812 383.848  13
  -4  -2  23-124.125 50.8514  11
  -4   2  23 20.9128 126.028  11
  -4   2  22 3811.84 1456.63  13
  -4   2  22 4283.08 1173.14   7
  -4  -2  22 4727.53 1168.11  11
  -4   2  22 5034.84 1250.43  11
  -4   2  21 2787.75 914.863   7
  -4   2  21 2027.03 961.005  13
  -4   2  20 324.454 283.535  13
  -4   2  19 1450.40 897.668  13
  -4   2  18 989.577 758.226  13
  -4   2  17 959.945 541.835  13
   4   2 -16 13973.2 1884.90  14
  -4   2  16 15100.7 2360.46  13
  -4   2  15 17093.9 2444.87  13
   4   2 -15 17156.5 2071.38  14
   4   2 -14 1165.04 573.659  14
  -4   2  14 951.624 576.516  13
   4   2 -13 27033.6 2578.62  14
  -4   2  13 25376.6 2770.63  13
   4   2 -12 8335.59 1422.22  14
  -4   2  12 8188.83 1483.90  13
  -4   2  11 6627.80 1324.27  13
   4   2 -11 6589.34 1235.12  14
   4   2 -10 3997.43 1006.83  14
  -4   2  10 3905.82 993.641  13
  -4  -2   9 7338.31 1015.47  13
   4   2  -9 7135.47 1203.10  14
  -4   2   9 7160.28 1267.91  13
  -4  -2   8 4967.05 830.833  13
   4   2  -8 4831.58 982.375  14
  -4  -2   8 4600.36 804.050   2
  -4   2   8 4352.29 985.346  13
  -4   2   7 815.342 402.343  13
  -4  -2   7 830.362 323.306   2
  -4   2   6 44830.7 2740.49  13
   4  -2  -6 49142.0 5294.39   1
  -4  -2   6 47630.4 2436.31   2
  -4   2   5 11173.8 1284.71  13
  -4  -2   5 12119.0 1246.49   2
   4  -2  -5 12176.2 2567.77   1
  -4   2   4 11983.2 1249.74  13
   4  -2  -4 12329.2 2575.47   1
  -4  -2   4 12409.8 1244.58   2
  -4   2   3 2670.03 574.057  13
  -4   2   3 2940.19 617.684  14
  -4  -2   3 3223.96 686.109   2
  -4   2   2 47850.4 2165.55  13
  -4  -2   2 49670.1 2712.03   2
  -4   2   2 50383.0 2461.66  14
   4   2  -2 42000.8 1743.89   1
  -4   2   1 40346.3 2279.92  14
  -4   2   0 141667. 4428.56  14
  -4   2  -1 46588.8 2616.52  14
  -4   2  -2 10900.0 1287.51  14
  -4   2  -3 1174.98 456.617  14
  -4   2  -4 17846.3 1769.19  14
  -4   2  -5 93555.1 4155.98  14
  -4   2  -6 82.9135 197.425  14
  -4   2  -7 4808.38 1018.24  14
  -4  -2  -7 4208.90 1548.65  16
  -4   2  -8 3166.53 886.953  14
  -4   2  -9 2051.74 690.131  14
  -4   2 -10 11008.2 1606.13  14
   4  -2  10 11780.1 1841.41  10
  -4   2 -11 20904.9 2353.11  14
   4  -2  11 23139.5 2607.68  10
   4  -2  12 1395.03 980.960  10
  -4   2 -12 835.070 502.728  14
   4  -2  13 1043.46 908.472  10
  -4   2 -13 257.948 356.568  14
   4  -2  14 5604.49 1448.78  10
   4  -2  15 1467.89 709.720  10
   4  -2  16 2871.56 1024.52  10
   4  -2  17 3092.55 1039.89  10
   4  -2  18 5199.21 1338.99  11
   4   2  18 4982.62 1157.12   8
   4  -2  18 4438.91 1340.73  10
   4   2  18 4781.94 1270.61   7
   4  -2  19 2564.06 901.602  10
   4   2  19 2724.69 926.388   7
   4  -2  19 2884.40 963.817  11
   4   2  19 3180.01 1039.64  11
   4   2  19 2884.16 931.433   8
   4  -2  20 1637.69 412.472  10
   4   2  20 2422.81 848.791   8
   4   2  20 2841.29 971.193   7
   4  -2  20 2549.85 943.917  11
   4   2  20 2834.03 946.136  11
   4  -2  21 2313.13 1309.02  10
   4   2  21 889.681 542.264   7
   4   2  21 1296.69 651.234  11
   4   2  21 1074.97 566.512   8
   4  -2  21 876.831 568.485  11
   4  -2  22 311.865 305.493  11
   4   2  22 446.290 456.262   7
   4   2  22 487.214 382.388   8
   4   2  22 854.578 500.342  11
   4   2  23 141.864 44.4769   8
   4   2  23 204.968 160.652  11
   4   2  24 86.8841 210.788   8
   4   2  24 459.575 422.197   7
   4   2  24 826.228 583.121  11
   4   2  25 965.696 498.347   8
   4   2  25 825.217 506.761   7
   4   2  26 6987.47 1278.52   8
   4   2  26 5906.36 1349.89   7
   4   2  27 73.2522 147.782   7
   4   2  27-68.6621 91.0828   8
   4  -2  27 318.361 512.911   8
   4   2  28 385.092 306.911   7
   4  -2  28 71.8739 323.836   8
   4  -2  29 465.957 306.358   8
   4  -2  30 1553.34 515.452   8
  -4  -2 -31-322.216 282.744   4
  -4   3  33 330.840 279.605   7
  -4   3  32 111.230 105.457   7
  -4   3  31 92.1614 150.481   7
  -4   3  30-32.8448 112.459   7
  -4   3  29 337.278 316.376   7
  -4   3  28-158.511 192.362   7
  -4   3  27 57.6305 216.777   7
  -4   3  26 102.125 112.359   7
  -4   3  25 1018.68 525.898   7
  -4   3  24 1526.60 758.512   7
  -4   3  23 1650.64 728.219   7
  -4   3  22 155.527 301.095   7
  -4   3  22-11.9729 266.715  13
  -4   3  21 3799.74 1496.27  13
  -4   3  21 3299.44 1037.86   7
  -4  -3  20 279.373 294.848   9
  -4   3  20 153.438 344.504  13
  -4   3  20 343.889 487.425   7
  -4   3  19 3646.41 1363.39  13
  -4   3  19 3988.50 1058.52   7
  -4  -3  19 3768.49 982.940   9
   4   3 -18 42.2989 200.712  14
  -4   3  18 315.951 342.807  13
  -4   3  17-41.5601 310.234  13
   4   3 -17-81.8361 330.212  14
   4   3 -16 4266.96 1182.81  14
  -4   3  16 3490.56 1168.91  13
  -4   3  15 6431.09 1499.13  13
   4   3 -15 7317.78 1535.67  14
   4   3 -14 19444.5 2564.97  14
  -4   3  14 17740.6 2478.00  13
   4   3 -13 3187.84 973.576  14
  -4   3  13 3233.25 983.506  13
   4   3 -12 5467.50 1308.46  14
  -4   3  12 4859.30 1249.20  13
   4   3 -11 70827.8 4777.77  14
  -4   3  11 61420.4 4260.07  13
  -4   3  10 767.431 464.562  13
   4   3 -10 1012.65 585.785  14
   4   3  -9 256.821 325.500  14
  -4   3   9 414.627 373.645  13
  -4   3   8 8504.92 1399.14  13
   4   3  -8 9781.88 1621.92  14
   4   3  -7 8310.87 1451.15  14
  -4   3   7 7618.96 1254.72  13
  -4   3   6 7821.55 1205.77  13
   4   3  -6 8214.18 1435.16  14
   4   3  -5 4873.12 1031.12  14
  -4   3   5 3530.07 843.429  14
  -4  -3   4 10746.9 1243.84   2
  -4   3   4 10834.1 1264.27  14
   4   3  -4 10002.0 1491.13  14
  -4  -3   3 10259.5 1268.38   2
   4   3  -3 9730.13 1438.54  14
  -4   3   3 10915.8 1390.12  14
   4   3  -2 3688.50 852.946  14
  -4  -3   2 3728.60 797.697   2
   4  -3  -2 4419.43 1656.61   1
  -4   3   2 4339.32 843.572  14
  -4   3   1 0.06748 55.8767  14
  -4  -3   1-329.150 333.055   2
  -4   3   0 6010.56 1084.72  14
  -4   3  -1 9559.34 1351.11  14
  -4   3  -2 22444.9 2167.46  14
  -4   3  -3 37370.2 2855.88  14
  -4   3  -4 392.446 335.899  14
  -4   3  -5 27392.8 2547.31  14
  -4   3  -6 36829.8 3000.09  14
  -4   3  -7 6363.03 1318.21  14
  -4   3  -8 5885.27 1287.96  14
  -4   3  -9 18641.5 2263.89  14
  -4   3 -10 374.786 398.220  14
  -4   3 -11 23632.6 2694.58  14
  -4   3 -12 511.638 510.463  14
  -4   3 -13 9678.51 1878.20  14
   4  -3  13 11706.2 2152.11  10
  -4   3 -14 1264.66 723.561  14
   4  -3  14 3056.79 1300.77  10
  -4   3 -15 16591.5 2419.45  14
   4  -3  15 19103.1 2833.96  10
  -4   3 -16 317.625 428.073  15
   4  -3  16 206.738 612.073  10
   4   3  16 144.771 201.374   7
   4   3  17 8570.52 1669.66   7
   4  -3  17 9503.62 1941.81  10
  -4   3 -17 8971.49 1420.66  15
   4  -3  18 1425.05 727.019  10
   4   3  18 1339.40 665.234   7
  -4   3 -18 1340.74 514.237  15
   4  -3  19 1137.43 625.463  10
   4   3  19 696.698 549.941   7
  -4   3 -19 1241.15 556.122  15
   4   3  20 191.563 155.459   7
   4   3  21 655.471 372.810   7
   4   3  22 526.314 397.354   7
   4   3  23 530.171 387.991   7
   4   3  24 239.479 257.865   7
   4   3  25 126.150 132.299   7
   4   3  26 217.880 305.477   7
   4  -3  27 315.412 390.996   8
   4   3  27 47.2304 122.237   7
   4   3  28 1783.59 638.573   7
   4  -3  28 2208.78 681.224   8
   4  -3  29 1167.31 440.221   8
  -4   4  31 268.814 208.983   7
  -4   4  30 18.8021 119.024   7
  -4   4  29-188.974 288.673   7
  -4   4  28 507.513 335.270   7
  -4   4  27 117.103 197.863   7
  -4   4  26 861.679 416.420   7
  -4   4  25-29.6595 282.827   7
  -4   4  24-86.3812 262.800   7
  -4   4  23 2.14985 153.159   7
   4   4 -23 236.913 189.054  15
  -4   4  22 3303.10 1006.58   7
   4   4 -22 3496.41 910.671  15
   4   4 -21 193.614 258.456  15
  -4   4  21 797.253 503.055   7
  -4   4  20 1843.22 780.882   7
  -4   4  20 1321.94 778.399  13
   4   4 -20 1584.68 544.065  15
   4   4 -19 869.128 637.958  14
  -4   4  19 315.774 216.874  13
  -4   4  19 507.024 432.413   7
  -4  -4  19 751.623 567.328   9
   4   4 -18 378.854 526.509  14
   4   4 -18 413.515 423.766   6
  -4   4  18 115.364 58.3355  13
  -4   4  18 555.251 477.837   7
  -4  -4  18 451.111 470.581   9
   4   4 -17 631.948 550.342  14
  -4  -4  17 730.743 511.986   9
  -4   4  17 332.461 433.730  13
  -4   4  17 562.866 391.891   7
   4   4 -17 884.354 514.399   6
  -4  -4  16 8960.41 1512.92   9
   4   4 -16 8183.41 1812.03  14
   4   4 -16 8656.12 1340.93   6
  -4   4  16 7294.67 1808.66  13
  -4   4  15 983.526 618.489  13
   4   4 -15 855.386 542.713  14
  -4   4  14 5602.16 1471.68  13
   4   4 -14 5994.19 1521.87  14
   4   4 -13 5356.85 1361.17  14
  -4   4  13 4463.44 1291.68  13
   4   4 -12 6.02031 568.814  14
  -4   4  12 190.539 267.147  13
   4   4 -11 3938.42 1050.15  14
   4   4 -10 1361.29 689.266  14
   4   4  -9 254.286 537.952  14
   4   4  -8 5645.47 1404.37  14
   4   4  -7 354.117 494.037  14
   4   4  -6 19266.7 2525.96  14
   4   4  -5 426.994 506.602  14
   4   4  -4 16105.7 2228.81  14
  -4   4   3 1291.95 644.713  14
   4   4  -3 1024.38 560.923  14
  -4   4   2 8011.39 1420.16  14
   4   4  -2 7190.51 1458.18  14
   4   4  -1 18818.5 2307.58  14
  -4   4   1 21494.4 2387.08  14
   4   4   0 20021.0 2398.44  14
  -4   4   0 23048.1 2485.59  14
   4   4   1 4307.43 1094.62  14
  -4   4  -1 4852.93 1163.63  14
   4   4   2 7314.20 1394.83  14
  -4   4  -2 8424.55 1521.92  14
  -4   4  -3 3842.13 1030.43  14
  -4   4  -4 6202.50 1378.59  14
  -4   4  -5 10347.2 1824.34  14
  -4   4  -6 392.065 432.546  14
  -4   4  -7 1299.19 619.113  14
  -4   4  -8 11018.6 1944.30  14
  -4   4  -9 1173.67 689.906  14
  -4   4 -10 15825.9 2433.00  14
  -4   4 -11 764.508 654.509  14
  -4   4 -12 283.559 354.460  14
  -4   4 -13 9326.49 1975.83  14
   4  -4  13 12321.1 2256.64  10
  -4   4 -13 9929.54 1517.23  15
  -4   4 -14 7503.02 1789.95  14
  -4   4 -14 7049.68 1343.98  15
   4  -4  14 9140.46 1995.54  10
  -4   4 -15 126.327 224.848  15
  -4   4 -15 242.899 477.111  14
   4   4  15 339.950 311.664   7
   4  -4  16 798.282 824.291  10
   4   4  16 105.414 139.910   7
  -4   4 -16 464.904 457.404  15
  -4   4 -17 568.324 444.230  15
   4   4  17 307.812 408.692   7
  -4   4 -18 3663.61 965.687  15
   4   4  18 4655.06 1200.36   7
   4   4  19 293.689 117.186   7
  -4   4 -19 299.304 257.057  15
   4   4  20 7166.48 1512.51   7
  -4   4 -20 6467.59 1201.53  15
  -4   4 -21 35.4921 227.858  15
   4   4  21 393.647 338.955   7
   4   4  22-176.557 259.563   7
  -4   4 -22 76.3421 180.780  15
   4   4  23-99.8705 56.0931   7
   4   4  24 936.098 516.055   7
   4   4  25 90.9690 135.914   7
   4  -4  25 229.795 351.503   8
   4  -4  26 3145.58 788.715   8
   4   4  26 3146.05 790.513   7
  -4   5  28 56.6576 81.1549   7
  -4   5  27-90.7020 100.072   7
  -4   5  26-95.6097 126.910   7
  -4   5  25 900.154 452.273   7
   4   5 -25 1176.71 452.509  15
  -4   5  24 629.064 386.927   7
   4   5 -24 538.597 326.461  15
   4   5 -23 206.852 252.652  15
  -4   5  23 82.5341 12.6317   7
  -4   5  22 2270.37 809.156   7
   4   5 -22 2501.70 748.560  15
  -4   5  21 1957.74 674.665   7
   4   5 -21 2082.81 683.872  15
  -4   5  20 77.3094 167.738   7
   4   5 -20-265.432 405.288  15
   4   5 -19-108.624 352.588  15
  -4   5  19 151.745 307.625   7
   4   5 -18-228.477 410.995  15
   4   5 -18 717.578 495.761   6
   4   5 -17 716.949 531.527   6
  -4  -5  17 119.588 456.483   9
  -4  -5  16 6095.81 1241.63   9
   4   5 -16 5557.77 1653.95  14
   4   5 -16 6356.96 1196.30   6
  -4  -5  15 499.419 414.751   9
   4   5 -15 658.161 690.164  14
   4   5 -15 411.517 324.491   6
   4   5 -14 2530.69 1125.20  14
   4   5 -14 2533.20 733.584   6
   4   5 -13 10199.3 2155.80  14
   4   5 -13 11095.3 1609.68   6
   4   5 -12 3497.40 860.588   6
   4   5 -12 3510.85 1169.88  14
   4   5 -11 11314.6 2211.12  14
  -4   5  11 13192.1 1510.89  12
   4   5 -11 10955.3 1564.11   6
   4   5 -10-271.641 458.910  14
  -4   5  10 1453.27 581.470  12
   4   5 -10 581.240 557.573   6
   4   5  -9 1573.68 309.649  14
   4   5  -8-508.934 698.759  14
   4   5  -7 4403.86 1172.77  14
   4   5  -6-496.400 713.787  14
   4   5  -5 8956.83 1834.92  14
   4   5  -4-644.289 819.915  14
   4   5  -3 5096.12 1240.38  14
   4   5  -2 1531.10 788.577  14
   4   5  -1 461.762 459.111  14
  -4   5   1 1059.22 633.042  14
  -4   5   0 3966.41 1230.99  14
   4   5   0 2650.39 1015.11  14
  -4   5  -1 1233.47 727.114  14
  -4   5  -2 2461.72 1031.68  14
  -4   5  -3 31377.3 3437.73  14
  -4   5  -4 2287.65 956.739  14
  -4   5  -5 1165.44 706.531  14
  -4   5  -6 307.331 513.833  14
  -4   5  -7 523.567 412.382  15
  -4   5  -7 893.614 653.656  14
   4   5   7 224.696 351.875   6
   4   5   8 4429.92 1146.44   6
  -4   5  -8 6015.06 1223.01  15
  -4   5  -8 6196.47 1703.72  14
  -4   5  -9 8274.44 1924.58  14
  -4   5  -9 8490.53 1491.67  15
  -4   5 -10 1112.72 748.189  14
  -4   5 -10 883.621 498.634  15
  -4   5 -11 9966.10 1653.04  15
  -4   5 -11 11290.7 2273.66  14
  -4   5 -12 141.713 396.916  15
  -4   5 -12 807.189 768.409  14
  -4   5 -13 3167.61 924.414  15
  -4   5 -13 3585.94 1357.73  14
  -4   5 -14 643.574 410.020  15
  -4   5 -15 10963.9 1735.63  15
  -4   5 -16 3240.52 979.834  15
  -4   5 -17 3247.64 916.985  15
  -4   5 -18-64.0774 57.8785  15
  -4   5 -19 354.181 221.467  15
  -4   5 -20 23.2472 107.240  15
  -4   5 -21-82.4750 200.010  15
  -4   5 -22 704.062 364.735  15
  -4   5 -23 1040.06 409.916  15
   4   5  24 486.521 326.532   6
  -4   5 -24 749.780 340.441  15
   4   5  25-108.450 164.298   6
   4   6 -25 89.6661 90.0137  15
   4   6 -24 109.533 176.639  15
   4   6 -23 220.634 257.514  15
   4   6 -22 654.720 368.253  15
   4   6 -21 200.397 249.512  15
   4   6 -20 112.475 195.397  15
   4   6 -19 248.001 237.406  15
   4   6 -18-225.069 317.536  15
   4   6 -17-18.0168 190.744  15
   4   6 -16-253.857 328.923  15
   4   6 -16 803.937 468.737   6
   4   6 -15 1642.46 593.138  15
   4   6 -15 3609.98 928.792   6
   4   6 -14-457.657 547.691  15
   4   6 -14 702.870 418.279   6
   4   6 -13 92.3791 214.853   6
   4   6 -12-407.569 398.345   6
   4   6 -11 608.453 165.110   6
  -4   6  10 5646.78 1218.21  12
   4   6 -10-385.100 576.831   6
   4   6  -9 2450.18 1066.73  14
   4   6  -9 1997.02 400.105   6
   4   6  -8 238.756 446.933  14
   4   6  -8 1362.70 786.249   6
  -4   6   7 4061.54 1087.38  12
   4   6  -7 1194.12 693.622  14
   4   6  -7 2791.42 978.790   6
   4   6  -6 1363.80 734.336  14
   4   6  -6 2477.95 828.430   6
  -4   6   6 4071.94 1072.31  12
   4   6  -5 1557.38 759.472  14
   4   6  -5 2187.95 759.445   6
  -4   6   5 4221.11 1083.33  12
   4   6  -4 90.5559 157.272   6
   4   6  -4-115.946 278.209  14
   4   6  -3 1402.89 710.451  14
  -4   6   3 1545.45 656.894  12
   4   6  -3 1843.54 614.508   6
   4   6  -2 5870.92 1211.59   6
  -4   6   2 4167.09 999.661  12
  -4   6   1-577.605 526.513  12
   4   6  -1-213.753 446.319   6
   4   6   0 5818.76 1204.64   6
  -4   6   0 6080.51 1174.28  12
  -4   6  -1 1414.75 456.126  12
   4   6   1 2513.60 635.663   6
  -4   6  -2 89.1118 408.694  14
  -4   6  -2-462.079 561.089  12
   4   6   2 755.207 663.376   6
  -4   6  -3 745.632 462.018  12
  -4   6  -3 2687.51 1136.63  14
   4   6   3 2246.83 950.555   6
  -4   6  -4 1652.48 663.513  15
  -4   6  -4 1550.87 825.861  14
   4   6   4 1892.66 906.351   6
  -4   6  -5 71.4769 136.023  15
  -4   6  -5 369.996 548.894  14
   4   6   5 765.277 631.557   6
   4   6   6 2130.39 930.864   6
  -4   6  -6 1727.05 659.756  15
  -4   6  -6 1905.67 970.320  14
  -4   6  -7 781.425 543.695  15
   4   6   7 469.900 361.687   6
  -4   6  -8 124.740 302.039  15
   4   6   8 351.350 395.196   6
  -4   6  -9 3221.36 935.758  15
   4   6   9 3149.04 981.370   6
  -4   6 -10 576.690 517.716  15
   4   6  10 77.0191 51.8426   6
   4   6  11 5532.48 1308.15   6
  -4   6 -11 6671.70 1338.33  15
  -4   6 -12 756.753 505.320  15
   4   6  12-420.090 566.514   6
  -4   6 -13 342.316 313.036  15
   4   6  13-708.210 707.819   6
  -4   6 -14 269.919 239.545  15
   4   6  14-55.7552 346.723   6
  -4   6 -15-12.4111 43.4139  15
   4   6  15-649.132 592.195   6
  -4   6 -16-157.306 175.570  15
   4   6  16-393.711 542.320   6
  -4   6 -17-140.245 211.961  15
   4   6  17 34.2701 114.795   6
  -4   6 -18-15.3064 135.521  15
   4   6  18 1016.17 559.608   6
  -4   6 -19 615.974 397.029  15
   4   6  19 1298.65 565.636   6
  -4   6 -20 1217.34 440.815  15
   4   6  20 1797.41 587.612   6
  -4   6 -21 333.340 236.701  15
   4   6  21 406.941 281.108   6
  -4   6 -22-9.42325 127.453  15
   4   7 -21 212.793 180.621  15
   4   7 -20 488.148 296.718  15
   4   7 -19 252.086 269.815  15
   4   7 -18 233.885 266.933  15
   4   7 -17 45.9467 160.963  15
   4   7 -16 383.171 345.585  15
   4   7 -15 636.327 388.323  15
   4   7 -14 555.461 371.233   6
   4   7 -14 117.318 127.294  15
   4   7 -13 358.029 247.410  15
   4   7 -13 749.209 424.243   6
   4   7 -12 5475.44 1017.87   6
   4   7 -12 2954.66 781.078  15
   4   7 -11 2015.61 608.587   6
   4   7 -11 1167.02 438.706  15
   4   7 -10-49.6815 264.826  15
   4   7 -10 273.443 176.049   6
   4   7  -9-338.794 403.996   6
   4   7  -9-131.330 356.832  15
   4   7  -8-226.076 362.401  15
   4   7  -8-118.086 429.908   6
   4   7  -7 271.039 290.644  15
   4   7  -7-233.530 447.768   6
   4   7  -6-1372.20 688.800  12
   4   7  -6-919.318 756.202   6
   4   7  -5 1249.99 762.454   6
   4   7  -5-1144.30 636.614  12
   4   7  -4 3920.18 1040.00   6
  -4   7   4 8087.34 1501.42  12
   4   7  -3 2491.13 865.506   6
  -4   7   3 5812.15 1334.52  12
  -4   7   2 4509.97 1236.71  12
   4   7  -2 1098.55 627.972   6
  -4   7   1 2246.08 794.747  12
   4   7  -1 470.604 393.189   6
  -4   7   0 1310.85 635.854  12
   4   7   0 317.301 100.726   6
  -4   7  -1 394.053 526.024  12
   4   7   1-379.204 461.856   6
  -4   7  -2 1268.09 528.441  12
   4   7   2 30.1973 362.453   6
   4   7   3 932.767 363.900   6
  -4   7  -3 208.717 309.095  12
  -4   7  -4-1193.57 530.609  12
   4   7   4-593.390 680.191   6
  -4   7  -5-512.166 511.202  12
   4   7   5-1325.22 827.975   6
  -4   7  -6-667.643 558.777  12
  -4   7  -6 1248.60 551.033  15
   4   7   6-555.053 703.451   6
   4   7   7-55.1683 765.574   6
  -4   7  -7 958.297 361.486  15
  -4   7  -7-193.087 443.166  12
  -4   7  -8-955.870 621.301  12
   4   7   8-1539.70 995.051   6
  -4   7  -8 347.752 226.480  15
  -4   7  -9-58.5807 129.466  15
  -4   7  -9-1568.58 721.226  12
   4   7  10-608.088 582.821   6
  -4   7 -10-34.6598 199.840  15
  -4   7 -11 169.124 146.661  15
   4   7  11 815.970 345.269   6
  -4   7 -12-275.086 262.684  15
   4   7  12 416.023 397.869   6
  -4   7 -13-1017.96 441.257  12
  -4   7 -13 33.8378 157.387  15
   4   7  13-564.894 481.612   6
  -4   7 -14-118.765 269.199  15
  -4   7 -14-366.651 350.302  12
  -4   7 -15-562.209 294.726  12
  -4   7 -15 271.087 137.451  15
  -4   7 -16 2321.93 588.827  15
  -4   7 -16 992.315 266.223  12
  -4   7 -17 194.901 172.677  15
  -4   7 -17-408.028 214.856  12
  -4   7 -18 247.374 230.811  15
   4   8 -14 50.9548 219.428  15
   4   8 -14-807.423 332.827  12
   4   8 -13 1285.69 513.430  15
   4   8 -13-603.855 295.368  12
   4   8 -12 1673.53 610.077  15
   4   8 -12-179.351 163.051  12
   4   8 -11 863.147 553.361  15
   4   8 -11-370.705 235.606  12
   4   8 -10 1310.57 648.970  15
   4   8 -10-179.253 207.483  12
   4   8 -10 584.037 295.267   6
   4   8  -9 1558.99 436.792   6
   4   8  -9 28.4765 42.2829  12
   4   8  -8 2012.61 554.474   6
   4   8  -8 902.804 367.487  12
   4   8  -7 639.645 307.793   6
   4   8  -6 7.65171 111.204   6
   4   8  -5-308.423 231.940   6
  -4   8   4 6241.80 1229.05  12
   4   8  -4-552.818 348.939   6
  -4   8   3 5621.29 1177.29  12
  -4   8   2 5278.38 1125.95  12
  -4   8   1 5649.72 1134.86  12
  -4   8   0 7654.79 1315.64  12
  -4   8  -1 5657.29 1173.53  12
  -4   8  -2 4428.85 1103.24  12
  -4   8  -3 5293.50 1066.85  12
  -4   8  -4 5248.78 1000.85  12
  -4   8  -5 3434.60 837.447  12
  -4   8  -6 2125.61 810.199  12
  -4   8  -7 3022.04 743.567  12
  -4   8  -8 1215.15 543.635  12
  -4   8  -9 1597.08 543.193  12
  -4   8 -10 1011.43 400.762  12
  -4   8 -11 922.075 349.602  12
  -5   0  35 151.688 161.720  11
  -5   0  34 51.5476 121.790  11
  -5   0  33-100.832 153.554  11
  -5   0  32-98.3955 121.382  11
  -5   0  31-65.8817 112.818  11
  -5   0  30-37.9334 56.0169  11
  -5   0  29 67.6378 94.8907  11
  -5   0  28 1925.79 933.191  11
  -5   0  27-205.494 324.550  11
  -5   0  26 1426.72 763.392  11
  -5   0  25 193.667 244.806  13
  -5   0  25 159.676 362.574  11
  -5   0  24 810.148 650.357  13
  -5   0  24 1299.21 823.606  11
  -5   0  23 26.9057 241.629  11
  -5   0  23-107.401 332.290  13
  -5   0  22 19264.5 2826.23  13
  -5   0  21-162.295 383.396  13
  -5   0  20 564.364 418.286  13
  -5   0  19-566.143 627.929  13
  -5   0  18 6705.16 1493.77  13
  -5   0  17 132.839 316.289  13
  -5   0  16 16864.3 2307.92  13
  -5   0  15 68.8971 145.038  13
  -5   0  14 3256.25 905.628  13
  -5   0  13-124.352 199.362  13
  -5   0  12 24813.2 2331.93  13
  -5   0  11 201.064 211.397  13
  -5   0  10 171.255 213.075  16
   5   0 -10 82.6273 66.6515   1
  -5   0  10 92.1828 195.900  13
  -5   0   9 166.761 361.533  16
  -5   0   9 64.1216 139.915  13
   5   0  -9-59.5957 195.833   1
  -5   0   8 296727. 7321.11  13
  -5   0   8 317278. 11773.3  16
   5   0  -8 304790. 12920.2   1
  -5   0   7 132.507 406.835  16
   5   0  -7 6.09875 96.1543   1
   5   0  -6 56394.7 5042.57   1
  -5   0   6 71575.3 6240.46  16
  -5   0   5 103.778 282.187  16
  -5   0   4 116792. 8104.11  16
  -5   0   3 159.544 286.354  16
  -5   0   2 7656.73 2055.73  16
  -5   0   1 34.3575 223.094  16
  -5   0   0 42615.3 2589.31   2
  -5   0   0 48678.4 5004.30  16
   5   0   0 44484.9 2707.92  10
  -5   0  -1-58.3349 178.890   2
   5   0   1-80.2232 56.4231  10
  -5   0  -1 239.851 618.923  16
  -5   0  -2 44583.7 4889.35  16
   5   0   2 48487.6 2933.44  10
   5   0   3 129.550 330.078  10
   5   0   3 98.3462 404.572  16
  -5   0  -3 292.087 548.565  16
  -5   0  -4 622990. 19489.2  16
   5   0   4 610230. 18265.4  16
   5   0   4 607520. 10545.7  10
   5   0   5 361.783 500.017  10
   5   0   6 2993.65 903.297  10
   5   0   7 578.780 532.721  10
   5   0   8 4532.09 1159.32  10
   5   0   9 469.337 573.046  10
   5   0  10 18718.1 2226.51  10
   5   0  11 514.073 602.135  10
   5   0  12 87266.3 5142.00  10
   5   0  13 403.746 583.807  10
   5   0  14 2177.51 1059.10  10
   5   0  15 255.641 579.371  10
   5   0  16 24340.6 3392.25  10
   5   0  17-91.8871 236.298  10
   5   0  18 5207.42 1626.52  10
   5   0  19-23.5192 163.194  10
   5   0  19 69.3509 141.781   7
   5   0  19 100.770 115.918  11
   5   0  20 17160.2 2357.59   7
   5   0  20 15281.9 2361.18  11
   5   0  20 18349.3 3293.34  10
   5   0  21 323.248 456.504   7
   5   0  21-357.122 614.719  10
   5   0  21 139.036 373.518  11
   5   0  22 299.307 375.297   7
   5   0  22 460.286 614.943   8
   5   0  22 250.506 323.663  11
   5   0  23 356.436 296.925   8
   5   0  23 48.5769 283.342  11
   5   0  23 175.643 218.621   7
   5   0  24 8094.12 1688.42   8
   5   0  24 8135.19 1669.43   7
   5   0  25-34.1629 350.415   8
   5   0  25 209.100 320.599   7
   5   0  26 292.669 345.657   8
   5   0  27 302.452 375.030   8
   5   0  28 513.201 304.847   8
   5   0  29-33.1405 86.4931   8
  -5   0 -29-330.750 424.228   4
   5   0  30 8613.93 1236.41   8
  -5   0 -30 8175.13 1131.96   4
   5   0  31 59.1204 62.4287   8
  -5   1  35 180.452 131.870  11
  -5  -1  34 158.583 212.626  11
  -5   1  34 90.2381 127.596  11
  -5   1  33 1109.24 436.058   7
  -5  -1  33 1025.42 467.321  11
  -5   1  33 898.364 424.894  11
  -5   1  32 139.951 18.7309  11
  -5   1  32 89.4672 256.160   7
  -5  -1  32 514.126 427.115  11
  -5  -1  31 346.900 237.746  11
  -5   1  31 596.492 423.837  11
  -5   1  31 444.206 310.481   7
  -5   1  30-51.4863 148.411   7
  -5  -1  30-146.499 289.839  11
  -5   1  30-7.91770 86.8932  11
  -5  -1  29 248.119 301.093  11
  -5   1  29 83.9200 121.169   7
  -5   1  29-93.7392 189.026  11
  -5   1  28 1516.16 599.300   7
  -5   1  28 1618.65 797.326  11
  -5  -1  28 1878.73 900.146  11
  -5   1  27 11818.9 1897.99   7
  -5  -1  27 11553.0 2160.05  11
  -5   1  27 11209.1 2022.39  11
  -5   1  26 433.513 361.410   7
  -5  -1  26 177.201 268.485  11
  -5   1  26 260.412 36.9491  11
  -5  -1  25 4000.60 1266.69  11
  -5   1  25 3445.30 1319.95  13
  -5   1  25 3194.20 1083.62  11
  -5   1  25 3986.97 1129.17   7
  -5   1  24 2325.34 861.147   7
  -5   1  24 1987.43 1003.23  13
  -5  -1  24 2360.89 934.073  11
  -5   1  24 2106.40 892.082  11
  -5   1  23 411.759 446.710   7
  -5   1  23-37.2453 331.739  13
  -5  -1  23 539.044 420.795  11
  -5   1  23 373.977 503.010  11
  -5   1  22 462.405 256.325  13
  -5   1  22 706.268 537.708  11
  -5   1  21 669.610 574.183  13
  -5  -1  20 1120.49 643.776  13
  -5   1  20 1150.87 778.035  13
  -5  -1  19-8.58568 253.580  13
  -5   1  19-26.7419 234.100  13
  -5  -1  18 605.662 425.364  13
  -5   1  18 816.307 537.379  13
  -5  -1  17 1321.99 597.308  13
  -5   1  17 1280.61 611.544  13
  -5   1  16 42029.5 3781.42  13
  -5  -1  16 40941.4 3352.31  13
  -5   1  15 38705.1 3541.66  13
  -5  -1  15 38954.6 3142.12  13
  -5  -1  14 21958.9 2309.50  13
  -5   1  14 21659.7 2517.38  13
   5   1 -14 21989.1 2015.69  14
   5   1 -13 40269.3 2714.82  14
  -5   1  13 40398.0 3307.41  13
  -5  -1  13 38774.4 2942.31  13
  -5   1  12 3202.55 883.089  13
  -5  -1  12 3422.58 805.135  13
   5   1 -12 3103.15 742.673  14
  -5  -1  11 142149. 5284.09  13
  -5   1  11 146610. 5818.78  13
  -5  -1  10 5122.99 943.955  13
  -5   1  10 4953.93 1019.02  13
  -5   1   9 5491.76 1026.73  13
  -5  -1   9 5877.06 993.274  13
  -5  -1   9 5753.49 972.718   2
   5  -1  -8 240969. 12024.7   1
   5   1  -8 243869. 10417.3   1
  -5   1   8 231571. 6715.71  13
  -5  -1   8 236172. 5973.47   2
   5  -1  -8 244758. 8683.84  16
  -5   1   7 5707.63 1017.51  13
   5  -1  -7 5646.42 1788.98   1
   5   1  -7 5845.47 1541.55   1
   5  -1  -7 6912.29 1619.55  16
  -5  -1   7 5860.48 912.152   2
   5  -1  -6 28793.3 3923.12   1
  -5   1   6 31362.2 2278.65  13
   5   1  -6 30247.7 3375.89   1
  -5  -1   6 31157.8 2134.64   2
   5  -1  -6 30670.7 3570.91  16
  -5  -1   5 7908.53 1076.42   2
   5   1  -5 7327.41 1536.12   1
  -5   1   5 8216.31 1124.32  13
   5  -1  -5 7102.41 1657.87  16
  -5   1   4 299.622 184.467   2
  -5  -1   4 272.584 170.448   2
   5  -1  -4 221.858 373.289  16
  -5  -1   3 38542.2 2419.10   2
   5  -1  -3 37224.1 3759.96  16
  -5   1   3 38353.7 2080.17   2
   5  -1  -2 29789.0 3332.03  16
  -5   1   2 31444.8 1860.93   2
  -5   1   1 10407.0 1068.83   2
   5  -1  -1 9223.19 1921.46  16
   5  -1   0 334.748 184.266  10
  -5   1   0 265.245 150.919   2
  -5   1  -1 84320.9 3220.62   2
  -5  -1  -1 78200.7 5863.77  16
   5  -1   1 82521.8 3006.39  10
  -5  -1  -2 213480. 9938.31  16
  -5   1  -2 216982. 5313.01   2
   5  -1   2 216723. 9884.04  16
   5  -1   2 215354. 5234.93  10
  -5   1  -3 119529. 4115.22   2
   5  -1   3 116063. 7433.26  16
  -5  -1  -3 123457. 7911.41  16
   5   1   3 120119. 5682.59  10
   5  -1   3 116687. 4065.41  10
  -5   1  -4 9241.98 1180.25   2
  -5  -1  -4 8777.97 2176.41  16
   5  -1   4 8712.77 2108.89  16
   5   1   4 8849.53 1550.54  10
   5  -1   4 9107.04 1218.23  10
  -5  -1  -5 14162.8 2893.09  16
   5   1   5 13562.9 1943.25  10
   5  -1   5 14659.0 1621.82  10
   5  -1   6 193.840 231.105  10
  -5  -1  -6 165.434 205.478  16
  -5  -1  -7 73052.7 6467.94  16
   5  -1   7 66662.9 3652.95  10
   5   1   7 71731.6 4800.19  10
  -5  -1  -8 15537.6 3022.20  16
   5   1   8 11924.7 1892.93  10
   5  -1   8 13570.9 1706.13  10
   5   1   9 2654.10 725.757  10
   5  -1   9 3158.76 774.757  10
   5   1  10 4684.86 1073.27  10
   5  -1  10 4431.25 1006.54  10
   5  -1  11-34.7672 151.286  10
   5   1  11-740.326 808.321  10
   5  -1  12 3774.75 975.742  10
   5   1  12 4391.10 1098.85  10
   5  -1  13 1008.16 124.759  10
   5   1  13 436.301 756.161  10
   5  -1  14 1302.13 397.231  10
   5   1  14 1125.32 288.537  10
   5  -1  15 29119.0 3227.12  10
   5   1  15 30388.6 3826.39  10
   5  -1  16 3714.12 1514.55  10
   5   1  16 1743.53 369.537  10
   5  -1  17 2813.12 1302.02  10
   5   1  17 1288.70 501.098  10
   5   1  18 3705.23 1066.09   8
   5   1  18 3521.27 1062.23   7
   5  -1  18 3423.52 1018.32  11
   5   1  18 3407.61 1112.58  11
   5  -1  18 4544.89 1671.87  10
   5   1  18 2182.13 748.259  10
   5   1  19 17123.0 2361.38   8
   5   1  19 17286.9 3202.96  10
   5  -1  19 16286.1 2371.02  11
   5   1  19 15570.8 2304.67  11
   5   1  19 16335.0 2329.19   7
   5  -1  19 18770.5 3174.44  10
   5  -1  20 803.860 718.135  10
   5   1  20 274.548 329.578   7
   5   1  20 403.471 305.542   8
   5   1  20 557.006 435.893  11
   5  -1  20 525.937 522.334  11
   5  -1  21 6846.19 2113.83  10
   5   1  21 4204.43 1206.59   8
   5   1  21 4066.11 1210.44   7
   5  -1  21 4378.32 1255.08  11
   5   1  21 4023.78 1204.11  11
   5   1  22 404.946 414.305   7
   5   1  22 502.837 437.113   8
   5  -1  22 141.128 189.190  11
   5   1  22 511.830 465.347  11
   5   1  23 32.3572 95.5033   7
   5   1  23-144.150 173.834   8
   5   1  23 42.3304 133.654  11
   5  -1  24 662.087 533.450   8
   5   1  24 210.290 270.742   8
   5   1  24 312.928 317.775   7
   5   1  25 369.665 336.344   8
   5   1  25 257.694 317.897   7
   5  -1  25-18.4024 263.368   8
   5  -1  26 559.388 502.379   8
   5   1  26 972.895 588.818   7
   5   1  26 637.466 445.279   8
   5  -1  27 4247.21 1154.82   8
   5   1  27 4752.30 1131.42   8
   5  -1  28 760.819 383.035   8
   5   1  28 1405.27 615.045   8
   5  -1  29 72.2572 127.042   8
   5   1  29 58.4105 144.774   8
   5  -1  30-226.035 190.350   8
  -5  -1 -30-471.592 378.576   4
   5  -1  31 226.662 200.982   8
  -5   2  33 138.342 147.475   7
  -5  -2  33 173.603 246.472  11
  -5   2  33 146.497 185.532  11
  -5   2  32-164.708 307.988   7
  -5  -2  32 622.868 327.819  11
  -5   2  32-63.9310 213.496  11
  -5   2  31-16.0715 114.379  11
  -5   2  31 25.8455 28.4854   7
  -5   2  30 198.618 274.501   7
  -5   2  30 493.893 416.921  11
  -5  -2  30 531.241 399.926  11
  -5  -2  29-110.966 348.947  11
  -5   2  29-72.9197 238.487   7
  -5   2  29 143.657 221.865  11
  -5  -2  28 259.947 247.347  11
  -5   2  28 226.960 297.163  11
  -5   2  28-61.9016 158.508   7
  -5   2  27 225.066 256.721  11
  -5  -2  27-120.593 355.684  11
  -5   2  27 188.699 224.834   7
  -5  -2  26 265.435 242.866  11
  -5   2  26 679.097 527.090  11
  -5   2  26 836.497 545.164   7
  -5  -2  25 718.844 175.990  11
  -5   2  25 636.870 436.035  11
  -5   2  25 496.827 411.759   7
  -5   2  24 565.404 468.131  13
  -5   2  24 937.082 558.970   7
  -5   2  24 1497.89 761.183  11
  -5  -2  24 1138.82 632.484  11
  -5   2  23 420.930 467.801  11
  -5  -2  23 318.011 333.659  11
  -5   2  23 209.805 378.074   7
  -5   2  23 220.206 255.355  13
  -5   2  22 13140.6 1924.18   7
  -5   2  22 12268.3 2475.89  13
  -5   2  22 13827.9 2046.60  11
  -5  -2  22 14403.2 2167.11  11
  -5  -2  21 2397.87 801.074   9
  -5   2  21 1352.40 793.002  13
  -5   2  21 2369.62 856.351  11
  -5   2  20 479.315 445.191  13
  -5   2  19 6814.34 1722.68  13
  -5   2  18 427.762 255.588  13
  -5   2  17 288.234 350.802  13
   5   2 -16 17958.1 2265.20  14
  -5   2  16 19912.6 2701.87  13
   5   2 -15 9339.41 1579.38  14
  -5   2  15 8698.89 1796.36  13
  -5   2  14 34829.9 3340.01  13
   5   2 -14 36047.1 3133.51  14
  -5   2  13 1620.22 749.208  13
   5   2 -13 1813.18 656.472  14
   5   2 -12 27824.4 2690.00  14
  -5   2  12 27494.3 2797.14  13
  -5   2  11 2654.78 815.196  13
  -5  -2  11 2891.83 723.941  13
   5   2 -11 2645.83 789.005  14
  -5  -2  10 10111.8 1330.98  13
  -5   2  10 9300.30 1468.32  13
   5   2 -10 9570.55 1511.45  14
  -5  -2   9 10005.3 1301.03  13
  -5   2   9 10111.4 1487.05  13
  -5  -2   9 10010.8 1252.98   2
  -5   2   8 1882.38 635.693  13
   5  -2  -8 2728.59 1051.51  16
  -5  -2   8 2136.50 577.756   2
  -5   2   7 3631.24 835.283  13
   5  -2  -7 4598.98 1410.67  16
  -5  -2   7 3864.29 755.745   2
  -5  -2   6 12705.3 1386.73   2
  -5   2   6 12674.2 1476.16  13
  -5  -2   5 6773.48 1031.70   2
  -5   2   5 6042.96 974.934  13
  -5  -2   4 5065.24 879.906   2
  -5   2   4 4971.90 828.374  13
   5   2  -4 5327.28 868.406   1
   5   2  -3 56327.2 2951.18   1
  -5  -2   3 50589.2 2898.74   2
  -5   2   3 50978.1 2641.65  13
  -5  -2   2 153.067 140.876   2
  -5   2   2 250.005 165.497  13
  -5   2   1 24913.5 1661.55  13
  -5  -2   1 23933.3 2195.94   2
  -5   2   1 25341.7 1928.65  14
  -5   2   0 32024.7 2243.37  14
  -5   2  -1 104983. 4230.15  14
  -5   2  -2 13877.1 1595.53  14
  -5   2  -3 4549.96 936.305  14
  -5   2  -4 109812. 4671.35  14
  -5   2  -5 295.660 390.196  14
  -5   2  -6 140.556 246.279  14
   5  -2   7 2432.55 874.563  10
  -5   2  -7 1855.79 697.523  14
  -5   2  -8 4044.08 1142.01  14
   5  -2   8 6586.88 1514.59  10
  -5   2  -9 12607.5 1799.86  14
   5  -2   9 13920.2 2012.61  10
   5  -2  10 16221.7 2236.95  10
   5  -2  11 1714.44 1025.87  10
   5  -2  12 5166.50 1389.26  10
   5  -2  13 3752.15 1221.53  10
   5  -2  14 6796.74 1479.57  10
   5  -2  15 1838.90 720.364  10
   5  -2  16 11360.5 2078.39  10
   5   2  17 11352.0 1757.58   8
   5   2  17 11856.0 1899.45   7
   5  -2  17 11868.7 1944.37  11
   5  -2  17 11810.6 2159.96  10
   5  -2  18 410.359 537.054  10
   5   2  18 461.076 282.068   8
   5   2  18 602.864 477.322   7
   5  -2  18 420.700 466.512  11
   5  -2  19-298.243 272.049  10
   5   2  19 113.436 78.4933   8
   5   2  19 32.3699 228.693   7
   5   2  19 177.427 358.062  11
   5  -2  20 3337.94 1367.89  10
   5   2  20 1914.04 825.810   7
   5   2  20 2174.27 807.277  11
   5   2  20 1994.94 815.471   8
   5   2  21 424.780 251.230   8
   5   2  21 647.209 421.708  11
   5   2  21 641.993 508.999   7
   5   2  22 1.26777 119.787   8
   5   2  22 85.3439 62.3983   7
   5   2  23-86.8158 217.675   8
   5   2  23 123.071 203.084   7
   5   2  24 114.562 234.859   7
   5   2  24-395.060 382.178   8
   5   2  25 340.647 345.021   7
   5  -2  25 550.957 509.658   8
   5   2  25 300.671 167.359   8
   5  -2  26 527.248 457.562   8
   5   2  26 483.511 412.422   7
   5   2  26 304.937 208.163   8
   5  -2  27-18.2002 208.861   8
   5   2  27 213.962 289.571   7
   5  -2  28-108.706 164.601   8
   5  -2  29 391.197 274.615   8
   5  -2  30 2226.21 568.778   8
  -5  -2 -30 2123.03 511.301   4
  -5   3  33 628.841 314.705   7
  -5   3  32 185.934 43.3468   7
  -5   3  31 301.009 247.338   7
  -5   3  30 33.1229 43.1335   7
  -5   3  29-268.107 289.262   7
  -5   3  28 488.059 363.733   7
  -5   3  27 915.511 516.090   7
  -5   3  26 271.749 278.663   7
  -5   3  25 1617.92 705.750   7
  -5   3  24 1836.03 771.127   7
  -5   3  23 236.489 313.202   7
  -5   3  22 1747.54 898.583  13
  -5   3  22 1743.56 721.935   7
  -5  -3  21 1148.32 608.229   9
  -5   3  21 823.136 682.445  13
  -5   3  21 358.457 329.728   7
  -5  -3  20 560.000 419.835   9
  -5   3  20-169.483 373.258  13
  -5   3  19 507.960 615.610  13
  -5  -3  19 288.078 336.591   9
   5   3 -18 527.266 406.772  14
  -5   3  18 1090.33 659.514  13
   5   3 -17 3553.19 1021.21  14
  -5   3  17 3131.08 1164.93  13
   5   3 -16 639.312 353.715  14
  -5   3  16 534.633 681.214  13
   5   3 -15 349.929 283.641  14
  -5   3  15 712.932 558.694  13
   5   3 -14 1405.46 772.363  14
  -5   3  14 1167.35 727.383  13
  -5   3  13 3990.66 1126.51  13
   5   3 -13 5367.89 1310.65  14
  -5   3  12 11217.1 1855.33  13
   5   3 -12 12337.8 2028.36  14
  -5   3  11 7250.40 1426.63  13
   5   3 -11 8875.56 1647.63  14
  -5   3  10 25.8706 261.974  13
   5   3 -10 26.3684 279.593  14
   5   3  -9-134.340 389.442  14
  -5   3   9-145.422 190.669  13
   5   3  -8 9783.20 1654.94  14
  -5   3   8 9727.83 1493.33  13
  -5   3   7 76727.9 4037.84  13
   5   3  -7 80235.9 4630.67  14
  -5   3   6 564.181 344.591  13
   5   3  -6 695.121 542.694  14
   5   3  -5 9309.82 1482.88  14
  -5  -3   5 8508.22 1248.51   2
  -5   3   4 377.518 252.659  14
  -5  -3   4 520.241 334.967   2
  -5   3   3 522.383 596.415  14
  -5  -3   3 766.710 527.296   2
  -5   3   2 9024.05 1308.68  14
  -5  -3   2 7217.63 1210.51   2
  -5   3   1 15151.5 1711.66  14
  -5  -3   1 13912.0 1783.46   2
  -5   3   0 4931.76 1007.23  14
  -5   3  -1 15805.3 1818.76  14
  -5   3  -2 11706.1 1613.49  14
  -5   3  -3 2017.72 708.323  14
  -5   3  -4 8881.42 1474.99  14
  -5   3  -5 1065.94 570.633  14
  -5   3  -6 309.785 498.190  14
  -5   3  -7 3609.48 1057.61  14
  -5   3  -8 2661.71 987.299  14
  -5   3  -9 31405.4 3151.50  14
   5  -3  10 1865.84 1104.31  10
  -5   3 -10 1656.59 894.886  14
   5  -3  11 1762.00 1097.56  10
  -5   3 -11 589.335 517.896  14
   5  -3  12 963.050 1000.41  10
  -5   3 -12 154.764 395.889  14
   5  -3  13 3631.30 1398.61  10
   5  -3  14 7569.93 1813.47  10
   5  -3  15 21484.8 2947.57  10
  -5   3 -15 21517.6 2189.65  15
   5   3  15 22545.4 2642.62   7
   5  -3  16 228.611 351.856  10
   5   3  16-160.049 82.0161   7
  -5   3 -16 158.900 247.971  15
  -5   3 -17 175.767 291.640  15
   5   3  17 412.127 449.107   7
   5  -3  17-44.1744 435.537  10
  -5   3 -18 21.0114 215.132  15
   5   3  18 81.3838 184.498   7
   5  -3  18-90.1776 416.184  10
  -5   3 -19 1608.15 518.927  15
   5   3  19 2340.21 853.104   7
   5   3  20 78.1574 157.297   7
   5   3  21 128.383 90.0536   7
   5   3  22 112.941 144.600   7
   5   3  23 1233.52 672.310   7
   5   3  24 34.3825 101.998   7
   5  -3  25 2257.24 802.267   8
   5   3  25 1441.13 682.164   7
   5  -3  26 360.129 332.223   8
   5   3  26 288.430 237.510   7
   5  -3  27 2104.85 640.992   8
   5  -3  28 531.600 306.163   8
  -5  -3 -29-225.021 240.527   4
  -5   4  31 161.298 109.756   7
  -5   4  30 11.5421 145.303   7
  -5   4  29 116.265 13.5997   7
  -5   4  28 1101.78 530.786   7
  -5   4  27-175.321 313.670   7
  -5   4  26 194.207 244.999   7
  -5   4  25 339.192 279.257   7
  -5   4  24-79.7471 317.540   7
   5   4 -23 578.731 215.005  15
  -5   4  23 721.999 428.813   7
  -5   4  22 4350.41 1139.02   7
   5   4 -22 4346.19 962.317  15
  -5   4  21 2228.86 881.172   7
   5   4 -21 1418.93 508.150  15
  -5   4  20 1453.28 837.521  13
  -5   4  20 1842.33 788.081   7
  -5  -4  20 2060.27 843.629   9
  -5   4  19 509.499 433.001   7
  -5  -4  19 751.225 594.828   9
   5   4 -19 485.939 465.378  14
  -5   4  19 126.827 136.611  13
  -5  -4  18 571.497 475.036   9
   5   4 -18 500.882 417.000   6
  -5   4  18 465.799 494.929  13
   5   4 -18 535.588 492.713  14
   5   4 -17 2382.89 961.237  14
  -5   4  17 1762.72 820.059  13
   5   4 -17 2676.73 759.338   6
  -5  -4  17 2625.68 810.757   9
   5   4 -16 6144.51 1629.15  14
  -5  -4  16 6743.10 1346.36   9
  -5   4  16 5273.89 1599.86  13
   5   4 -16 7491.51 1246.85   6
   5   4 -15 666.506 175.155  14
  -5   4  15 592.439 489.591  13
   5   4 -14-974.088 918.226  14
  -5   4  14-99.8371 106.618  13
  -5   4  13 1532.61 702.688  13
   5   4 -13 445.109 470.600  14
   5   4 -12 336.156 420.576  14
   5   4 -11 664.687 640.633  14
   5   4 -10 14541.0 2487.66  14
   5   4  -9 11294.2 2068.77  14
   5   4  -8 1194.09 732.187  14
   5   4  -7 5567.50 1392.21  14
   5   4  -6 11006.4 1912.21  14
   5   4  -5 438.484 309.365  14
   5   4  -4 63.7490 117.726  14
   5   4  -3 136.502 183.201  14
  -5   4   3 274.839 464.180  14
   5   4  -2 3102.21 1005.73  14
  -5   4   2 3616.46 1017.79  14
  -5   4   1 448.606 371.161  14
   5   4  -1-31.1124 331.143  14
  -5   4   0 26739.3 2723.03  14
   5   4   0 22979.1 2655.59  14
  -5  -4  -1-134.866 344.263   2
  -5   4  -1 652.544 548.327  14
   5   4   1 120.229 130.706  14
  -5   4  -2 11623.9 1861.50  14
   5   4   2 8702.57 1631.28  14
  -5   4  -3 1221.51 683.099  14
  -5   4  -4 29963.9 3073.89  14
  -5   4  -5 5826.34 1377.71  14
  -5   4  -6 5947.39 1470.09  14
  -5   4  -7 1062.96 688.272  14
  -5   4  -8 28276.7 3230.82  14
  -5   4  -9 1194.59 745.315  14
  -5   4 -10 16872.1 2589.31  14
  -5   4 -11 2490.79 1043.44  14
   5  -4  11 3215.67 1316.25  10
   5  -4  12 2366.07 1185.43  10
  -5   4 -12 819.548 492.692  15
  -5   4 -12 754.350 659.457  14
   5  -4  13 2852.09 1289.66  10
  -5   4 -13 1350.50 712.261  15
  -5   4 -13 849.836 611.864  14
   5  -4  14 1407.27 1037.06  10
  -5   4 -14 283.443 381.963  15
   5  -4  15 1328.46 892.353  10
   5   4  15 849.548 488.060   7
  -5   4 -15 1133.88 604.977  15
   5   4  16 2811.22 948.887   7
  -5   4 -16 2618.67 873.674  15
   5  -4  16 2767.07 1071.72  10
   5   4  17 2906.77 1016.24   7
  -5   4 -17 2515.85 837.350  15
   5   4  18 2436.65 868.054   7
  -5   4 -18 1892.74 698.378  15
   5   4  19 192.701 138.804   7
  -5   4 -19-62.5893 241.462  15
   5   4  20 419.955 382.710   7
  -5   4 -20-26.3575 179.878  15
   5   4  21 456.186 379.373   7
  -5   4 -21 679.754 340.989  15
   5   4  22-26.2926 40.4524   7
  -5   4 -22 131.070 100.591  15
   5   4  23-9.52750 120.533   7
   5   4  24 337.888 327.564   7
   5   4  25 386.019 318.877   7
  -5  -4 -26 315.212 130.210   4
  -5   5  28 85.9589 117.098   7
  -5   5  27 616.690 332.786   7
  -5   5  26 490.585 321.772   7
  -5   5  25 1411.46 554.926   7
   5   5 -25 2043.28 604.837  15
  -5   5  24 14.5489 185.519   7
   5   5 -24 293.598 288.980  15
   5   5 -23 238.744 263.917  15
  -5   5  23 126.373 177.857   7
  -5   5  22 560.012 416.218   7
   5   5 -22 416.777 262.067  15
  -5   5  21 1104.01 612.360   7
   5   5 -21 383.111 215.965  15
  -5   5  20 3826.70 1014.36   7
   5   5 -20 3075.29 843.449  15
  -5   5  19 3421.20 923.967   7
   5   5 -19 2303.66 717.603  15
  -5  -5  18 1028.06 579.540   9
   5   5 -18 1200.03 678.612   6
  -5  -5  17 1351.25 662.775   9
   5   5 -17 2221.54 829.675   6
   5   5 -16 3221.43 1220.82  14
  -5  -5  16 3749.40 987.381   9
   5   5 -16 4336.69 1008.66   6
   5   5 -15 539.065 350.805  14
   5   5 -15 938.998 480.239   6
  -5  -5  15 380.041 263.122   9
   5   5 -14 1140.24 682.062  14
   5   5 -14 985.211 379.946   6
  -5  -5  14 1156.62 525.753   9
  -5  -5  13 1534.48 475.097   9
   5   5 -13 1583.29 488.776   6
   5   5 -13 1347.60 718.611  14
   5   5 -12 979.517 495.836  14
   5   5 -12 886.790 224.410   6
   5   5 -11 1424.80 620.050  14
   5   5 -11 1560.61 479.090   6
   5   5 -10 62.6958 559.251  14
  -5   5  10 1041.72 646.772  12
   5   5 -10 627.477 491.887   6
  -5   5   9 1519.65 617.528   3
   5   5  -9 1272.07 618.293   6
   5   5  -9-108.269 650.741  14
  -5   5   9 1925.80 728.077  12
   5   5  -8-433.327 807.657  14
   5   5  -7 13349.6 2358.38  14
   5   5  -6 167.615 150.747  14
   5   5  -5 2324.46 1168.77  14
   5   5  -4 3294.15 1252.95  14
   5   5  -3 932.720 1015.47  14
   5   5  -2 461.950 592.872  14
   5   5  -1 9738.70 1997.97  14
  -5   5   1 12500.7 2179.42  14
  -5   5   0 10017.5 1949.71  14
   5   5   0 8787.76 1932.23  14
  -5   5  -1 2888.33 1096.39  14
  -5   5  -2 1511.60 948.430  14
  -5   5  -3 4007.19 1310.48  14
  -5   5  -4 205.320 272.654  14
   5   5   5 315.671 93.0804   6
  -5   5  -5 988.951 663.377  14
  -5   5  -6 305.645 342.869  15
  -5   5  -6 789.966 646.721  14
   5   5   6-448.949 561.420   6
  -5   5  -7 9065.77 2023.87  14
   5   5   7 7215.23 1528.68   6
  -5   5  -7 9256.19 1492.32  15
   5   5   8 3104.60 897.232   6
  -5   5  -8 5432.50 1613.29  14
  -5   5  -8 4567.51 1149.51  15
  -5   5  -9 1339.38 592.043  15
  -5   5  -9 1980.89 1020.62  14
  -5   5 -10 1484.32 669.528  15
  -5   5 -10 1915.13 830.156  14
  -5   5 -11 8282.99 1959.82  14
  -5   5 -11 7719.60 1446.82  15
   5  -5  11 10699.1 2190.87  10
  -5   5 -12 4330.12 1129.92  15
  -5   5 -13 14015.7 1963.30  15
  -5   5 -14 1470.66 681.443  15
  -5   5 -15 5107.58 1177.59  15
  -5   5 -16 2612.95 837.387  15
  -5   5 -17 208.945 74.4372  15
  -5   5 -18-281.452 322.249  15
  -5   5 -19 404.428 256.836  15
  -5   5 -20 649.757 328.062  15
  -5   5 -21 2213.34 670.817  15
  -5   5 -22 1679.99 548.797  15
   5   5  23 762.456 387.291   6
  -5   5 -23 887.749 355.184  15
   5   5  24 124.238 168.069   6
   5   6 -25-42.7063 136.910  15
   5   6 -24 808.676 386.020  15
   5   6 -23 1020.96 422.303  15
   5   6 -22 739.996 381.252  15
   5   6 -21 157.325 209.272  15
   5   6 -20-62.4056 104.810  15
   5   6 -19 1858.76 614.152  15
   5   6 -18-99.4736 288.227  15
   5   6 -17-534.870 455.459  15
   5   6 -17 376.395 324.614   6
   5   6 -16 609.697 158.264  15
   5   6 -16 2425.92 775.948   6
   5   6 -15 721.599 471.816   6
   5   6 -14 152.172 218.418   6
   5   6 -13 172.442 100.703   6
   5   6 -12-764.290 640.975   6
   5   6 -11-354.434 582.705   6
   5   6 -10 2457.54 542.111   6
  -5   6  10 9479.04 1619.56  12
  -5   6   9 3771.58 1123.51  12
   5   6  -9 957.354 187.909   6
  -5   6   8 4054.83 1137.10  12
   5   6  -8 2927.44 1003.38   6
   5   6  -7 3341.61 1284.48  14
  -5   6   7 7278.64 1440.33  12
   5   6  -7 4225.39 1110.76   6
   5   6  -6 611.128 541.109  14
   5   6  -6 586.913 486.406   6
   5   6  -5 456.901 463.155  14
   5   6  -5 747.056 439.591   6
   5   6  -4 25.2678 534.972  14
   5   6  -4 393.415 132.658   6
  -5   6   3 9473.89 1477.26   3
  -5   6   3 10824.1 1560.50  12
   5   6  -3 9210.54 1584.60   6
   5   6  -3 7107.63 1830.02  14
  -5   6   2 1556.84 563.236  12
   5   6  -2 515.491 122.671   6
  -5   6   1-361.664 343.268  12
   5   6  -1-851.466 766.185   6
  -5   6   0 3114.68 669.070  12
   5   6   0 2319.02 644.036   6
  -5   6  -1-594.755 531.384  12
   5   6   1 1163.49 382.177   6
  -5   6  -2-477.638 611.993  12
  -5   6  -2 1116.62 729.025  14
   5   6   2 2113.17 997.052   6
  -5   6  -3 1114.08 747.936  14
  -5   6  -3 435.930 456.049  12
  -5   6  -4 13133.5 2500.98  14
  -5   6  -4 10318.1 1336.90  12
   5   6   4 14699.7 2273.44   6
  -5   6  -4 13616.8 1849.64  15
  -5   6  -5 800.087 502.529  15
  -5   6  -5-568.761 548.898  12
   5   6   5 1283.44 825.694   6
  -5   6  -6 217.989 291.891  15
   5   6   6 831.959 673.674   6
  -5   6  -7 667.453 506.963  15
   5   6   7 586.496 549.480   6
  -5   6  -8 1464.35 604.549  15
   5   6   8 1516.17 766.231   6
  -5   6  -9 4505.65 1076.72  15
   5   6   9 3925.90 1083.02   6
  -5   6 -10 2112.24 745.393  15
   5   6  10 1840.76 638.447   6
  -5   6 -11 2165.05 743.997  15
   5   6  11 1588.31 623.791   6
  -5   6 -12 14.2033 121.038  15
   5   6  12-814.933 642.919   6
  -5   6 -13 573.493 339.190  15
   5   6  13 129.027 354.156   6
  -5   6 -14-213.783 318.125  15
   5   6  14-211.100 390.260   6
  -5   6 -15 1511.83 559.793  15
   5   6  15 1280.14 590.933   6
  -5   6 -16 466.410 328.504  15
   5   6  16 1058.26 631.393   6
  -5   6 -17 256.428 208.399  15
   5   6  17 386.897 353.113   6
  -5   6 -18 1342.97 484.251  15
   5   6  18 1581.86 623.559   6
  -5   6 -19 235.472 213.061  15
   5   6  19 329.673 232.541   6
  -5   6 -20 226.985 191.063  15
   5   6  20 227.444 148.716   6
  -5   6 -21 444.663 296.584  15
   5   6  21 289.977 220.929   6
   5   7 -21 77.3420 203.624  15
   5   7 -20 1479.74 489.862  15
   5   7 -19 302.537 289.558  15
   5   7 -18 115.193 209.463  15
   5   7 -17 426.882 292.203  15
   5   7 -16 266.611 199.319  15
   5   7 -15 1041.61 454.241   6
   5   7 -15 84.2642 159.083  15
   5   7 -14 488.396 288.227  15
   5   7 -14 1625.90 600.327   6
   5   7 -13-168.428 255.437  15
   5   7 -13 1169.39 520.447   6
   5   7 -12-160.330 337.839  15
   5   7 -12 626.880 401.226   6
   5   7 -11 3361.31 835.830  15
   5   7 -11 4690.43 923.553   6
   5   7 -10-279.944 373.199  15
   5   7 -10-1110.06 568.183   6
   5   7  -9-595.774 532.540  15
   5   7  -9-783.109 654.216   6
   5   7  -8-266.782 509.044  15
   5   7  -8-734.856 620.609   6
   5   7  -7-355.108 527.116  15
   5   7  -7-1470.07 877.357   6
   5   7  -6 2907.75 764.560   6
  -5   7   6 8364.05 1595.75  12
  -5   7   5 5910.26 1305.49  12
   5   7  -5 1851.82 859.220   6
   5   7  -4 978.659 691.907   6
  -5   7   4 6583.38 1394.38  12
   5   7  -3 298.007 472.780   6
  -5   7   3 6622.63 1379.04  12
  -5   7   2 4416.33 1202.30  12
   5   7  -2 267.569 358.039   6
  -5   7   1 2175.58 994.503  12
   5   7  -1 1128.04 521.499   6
  -5   7   0 3999.99 1077.47  12
   5   7   0 2750.42 729.105   6
  -5   7  -1 2332.62 822.295  12
   5   7   1-401.272 574.976   6
  -5   7  -2 1441.65 648.114  12
   5   7   2 127.643 387.428   6
  -5   7  -3 282.580 445.641  12
   5   7   3-1599.17 862.830   6
  -5   7  -4 480.493 490.010  12
   5   7   4 210.251 517.148   6
   5   7   5-1495.43 948.296   6
  -5   7  -5-47.0175 170.740  12
  -5   7  -6-227.343 404.639  12
  -5   7  -6 18.4192 228.760  15
  -5   7  -7-50.4769 213.196  15
  -5   7  -7-589.269 386.652  12
  -5   7  -8 147.768 192.850  15
  -5   7  -8-597.901 412.478  12
  -5   7  -9-237.287 298.241  12
  -5   7  -9-13.4614 173.897  15
  -5   7 -10 27.6090 101.480  15
  -5   7 -10-740.399 441.012  12
   5   7  10-550.204 802.357   6
  -5   7 -11 126.810 183.053  15
  -5   7 -11-589.676 365.951  12
   5   7  11-314.614 395.811   6
  -5   7 -12 1221.46 429.493  15
  -5   7 -12 625.256 235.792  12
  -5   7 -13-17.3965 162.845  15
  -5   7 -13-313.184 269.585  12
  -5   7 -14 137.165 125.927  15
  -5   7 -14-483.947 273.413  12
   5   7  14-913.138 522.602   6
  -5   7 -15 335.258 109.022  12
  -5   7 -15 668.846 307.170  15
   5   7  15 500.556 321.659   6
  -5   7 -16 217.208 209.233  15
  -5   7 -16 57.6536 75.7861  12
  -5   7 -17 215.569 158.427  15
   5   8 -14 1287.36 533.110  15
   5   8 -13-504.416 240.552  12
   5   8 -13 1227.45 521.723  15
   5   8 -12 2299.57 739.320  15
   5   8 -12 27.5300 142.834  12
   5   8 -11 1718.26 699.111  15
   5   8 -11 1187.85 404.293   6
   5   8 -10 561.691 316.486   6
   5   8  -9 1181.00 411.958   6
   5   8  -8 753.749 353.441   6
   5   8  -7 17.8049 31.0475   6
   5   8  -6-126.765 196.585   6
   5   8  -5-433.935 317.221   6
   5   8  -4-946.577 452.759   6
   5   8  -3-1092.54 525.029   6
  -5   8   3 6845.27 1284.74  12
  -5   8   2 6646.05 1156.01  12
  -5   8   1 5587.55 1086.82  12
  -5   8   0 2808.91 971.276  12
   5   8   0-898.797 342.981   6
   5   8   1 2823.67 777.508   6
  -5   8  -1 6308.07 1112.02  12
  -5   8  -2 6171.23 1090.60  12
   5   8   2 2958.52 830.652   6
  -5   8  -3 7581.36 1180.82  12
   5   8   3 3759.32 888.453   6
  -5   8  -4 8024.72 1119.63  12
   5   8   4 5783.75 1089.76   6
  -5   8  -5 3725.70 849.888  12
  -5   8  -6 3530.42 766.942  12
  -5   8  -7 1994.00 608.406  12
  -5   8  -8 1618.78 502.797  12
  -5   8  -9 1449.74 440.674  12
  -5   8 -10 950.696 342.515  12
  -6   0  35 318.368 257.804  11
  -6   0  34 186.226 111.862  11
  -6   0  33-192.404 235.749  11
  -6   0  32 371.571 312.872  11
  -6   0  31-31.5610 105.575  11
  -6   0  30 4091.33 1174.87  11
  -6   0  29-82.8301 299.640  11
  -6   0  28 1023.55 615.149  11
  -6   0  27 46.6760 165.358  11
  -6   0  26 1659.12 838.014  11
  -6   0  25-77.1080 151.452  13
  -6   0  25 35.9309 277.908  11
  -6   0  24 1753.64 878.839  13
  -6   0  24 2363.71 913.083  11
  -6   0  23-108.754 196.136  13
  -6   0  23 248.238 352.557  11
  -6   0  22 28200.5 3484.93  13
  -6   0  21 304.964 427.383  13
  -6   0  20 10779.8 2018.63  13
  -6   0  19-52.2687 269.856  13
  -6   0  18 41398.1 3822.26  13
  -6   0  17 73.8261 228.662  13
  -6   0  16 625.962 828.405  13
  -6   0  15 34.9240 46.3220  13
  -6   0  14 24849.0 2615.44  13
  -6   0  13-92.5520 140.411  13
  -6   0  12 164019. 6169.53  13
  -6   0  11 3.34909 59.9678  13
  -6   0  10 9644.86 1454.62  13
   6   0  -9 114.284 264.575   1
  -6   0   9 226.198 464.859  16
  -6   0   9-9.23758 108.371  13
  -6   0   8 8191.55 2140.84  16
   6   0  -8 5701.59 1808.66   1
  -6   0   8 6001.28 1048.24   2
  -6   0   7 170.388 640.454  16
   6   0  -7-60.3882 288.847   1
  -6   0   7 106.506 123.545   2
   6   0  -6 11715.3 2397.84   1
  -6   0   6 17829.0 3420.83  16
  -6   0   6 14982.4 1543.97   2
  -6   0   5 134.656 444.211  16
  -6   0   5 62.8524 117.661   2
  -6   0   4 2798.45 1385.10  16
  -6   0   4 1360.18 437.949   2
  -6   0   3-97.6024 225.346   2
  -6   0   3 199.946 513.878  16
  -6   0   2 690.771 802.655  16
  -6   0   2 938.641 449.163   2
  -6   0   1-1.43380 137.408   2
  -6   0   1 250.800 711.348  16
   6   0  -1-214.008 282.031  10
  -6   0   0 95867.5 7613.00  16
  -6   0   0 85278.4 4056.97   2
   6   0   0 85615.0 4142.78  10
   6   0   1 79.0971 133.556  10
  -6   0  -1 5.23365 329.139  16
  -6   0  -1-9.15122 165.058   2
   6   0   2 30.5629 193.777  10
  -6   0  -2 429.488 700.117  16
  -6   0  -3 39.1289 38.3397  16
   6   0   3 233.810 318.642  10
  -6   0  -4 288185. 14501.6  16
   6   0   4 291677. 8311.46  10
   6   0   5 228.165 395.739  10
   6   0   6 53618.5 3682.70  10
   6   0   7 268.817 495.757  10
   6   0   8 37238.5 3149.13  10
   6   0   9 517.188 577.204  10
   6   0  10 1013.32 789.530  10
   6   0  11 366.630 548.782  10
   6   0  12 7712.82 1710.87  10
   6   0  13 295.265 565.111  10
   6   0  14 15482.0 2685.98  10
   6   0  15 160.650 611.083  10
   6   0  16 100787. 7410.81  10
   6   0  17-149.945 672.069  10
   6   0  18 6593.25 1873.35  10
   6   0  18 6366.38 1466.78   7
   6   0  18 7103.79 1583.66  11
   6   0  19 168.844 417.919   8
   6   0  19 21.0209 206.193   7
   6   0  19 221.171 293.892  11
   6   0  19-466.219 781.853  10
   6   0  20 1662.12 902.054  10
   6   0  20 1500.96 724.980   7
   6   0  20 1719.23 795.592  11
   6   0  20 1700.91 875.582   8
   6   0  21 10.5290 353.361   7
   6   0  21 81.6228 287.539   8
   6   0  22 2854.09 989.388   8
   6   0  22 2774.03 990.296   7
   6   0  23-102.779 29.7543   8
   6   0  23 102.222 322.236   7
   6   0  24 713.855 342.729   8
   6   0  25-304.031 521.760   8
   6   0  26 487.061 327.298   8
  -6   0 -27-699.981 598.993   4
   6   0  27-32.2856 154.516   8
   6   0  28 476.222 331.591   8
  -6   0 -28 186.984 111.906   4
   6   0  29 54.0687 113.944   8
  -6   0 -29-19.8762 108.184   4
   6   0  30 760.354 352.510   8
  -6   1  35 629.289 330.309  11
  -6  -1  34 167.402 227.771  11
  -6   1  34 272.981 252.291  11
  -6   1  33 396.308 233.872   7
  -6  -1  33 181.747 212.992  11
  -6   1  33 415.655 324.394  11
  -6   1  32-58.4642 187.995   7
  -6  -1  32-348.490 346.394  11
  -6   1  32-151.131 233.177  11
  -6   1  31 329.200 231.175   7
  -6  -1  31 378.162 388.072  11
  -6   1  31 321.830 342.045  11
  -6   1  30-135.950 272.653   7
  -6   1  30 118.879 261.376  11
  -6  -1  30-67.7433 162.108  11
  -6   1  29-98.8352 259.115   7
  -6  -1  29 14.4736 125.023  11
  -6   1  29-4.95684 125.862  11
  -6  -1  28 997.323 692.800  11
  -6   1  28 755.513 430.869   7
  -6   1  28 801.165 607.582  11
  -6  -1  27 4346.21 1333.69  11
  -6   1  27 4227.91 1123.71   7
  -6   1  27 4056.90 1197.97  11
  -6   1  26 318.564 376.033   7
  -6  -1  26 270.300 354.855  11
  -6   1  26 467.876 442.446  11
  -6   1  25 4545.74 1173.52   7
  -6   1  25 4102.13 1428.26  13
  -6  -1  25 4758.65 1313.88  11
  -6   1  25 4751.56 1326.99  11
  -6   1  24 1727.78 936.172  13
  -6   1  24 1789.66 716.957   7
  -6  -1  24 1985.79 903.833  11
  -6   1  24 1904.14 830.431  11
  -6   1  23 27815.9 2825.04   7
  -6   1  23 26029.4 3610.02  13
  -6   1  23 26681.3 2973.36  11
  -6  -1  23 31426.5 3331.70  11
  -6   1  22 1149.51 775.242  13
  -6  -1  22 1404.82 733.811  11
  -6   1  22 1066.85 543.892  11
  -6   1  21 3716.15 1337.56  13
  -6  -1  20-63.6522 296.043  13
  -6   1  20-116.639 459.471  13
  -6  -1  19 4731.80 1304.72  13
  -6   1  19 4775.22 1397.61  13
  -6  -1  18 160.799 322.988  13
  -6   1  18 601.628 476.737  13
  -6  -1  17 5863.16 1354.18  13
  -6   1  17 6740.55 1644.81  13
  -6  -1  16 53710.1 3990.60  13
  -6   1  16 53702.0 4386.52  13
  -6   1  15 12360.2 2030.21  13
  -6  -1  15 12790.0 1855.54  13
  -6   1  14 22487.8 2605.14  13
   6   1 -14 21443.3 2098.04  14
  -6  -1  14 21696.4 2359.92  13
  -6   1  13 532.097 436.337  13
   6   1 -13 380.934 295.092  14
  -6  -1  13 501.444 326.016  13
  -6   1  12 168.367 37.4883  13
  -6  -1  12 230.895 241.263  13
  -6  -1  11 22490.2 2217.35  13
  -6   1  11 23066.0 2365.27  13
  -6   1  10 15709.4 1883.05  13
  -6  -1  10 16245.8 1851.45  13
  -6   1   9 6859.92 1228.69  13
   6   1  -9 6446.86 1855.38   1
  -6  -1   9 6711.60 1130.98   2
   6   1  -8 49365.4 5056.52   1
  -6  -1   8 50196.7 3000.44   2
  -6   1   8 51639.6 3336.64  13
  -6   1   7 67900.3 3716.79  13
   6  -1  -7 70956.6 5812.79  16
   6   1  -7 64526.5 5523.24   1
  -6  -1   7 65904.2 3385.90   2
  -6  -1   6 7009.00 1090.69   2
  -6   1   6 6968.79 1155.28  13
   6  -1  -6 6074.35 1883.78   1
   6   1  -6 6303.31 1592.26   1
   6  -1  -6 7685.67 1976.03  16
  -6  -1   5 4012.96 1047.24   2
   6  -1  -5 4776.89 1635.92  16
  -6   1   5 4456.91 1018.12   2
  -6  -1   4 274.343 266.479   2
  -6   1   4 143.420 147.703   2
   6  -1  -4-50.1114 354.694  16
  -6  -1   3 30046.2 2410.99   2
  -6   1   3 30617.1 2102.95   2
   6  -1  -3 24420.1 3585.39  16
  -6  -1   2 22268.7 2063.82   2
   6  -1  -2 18278.0 3055.94  16
  -6   1   2 22507.9 1829.82   2
  -6   1   1 25956.5 1954.72   2
  -6  -1   1 26619.0 2339.05   2
   6  -1  -1 22136.5 3356.94  16
  -6  -1   1 22851.7 3335.71  16
   6  -1  -1 26668.6 1767.66  10
   6  -1   0 274.536 82.4798  10
  -6  -1   0 216.229 71.3796   2
  -6  -1   0 547.219 598.434  16
  -6   1   0 293.321 68.4320   2
   6  -1   0 289.090 180.629  16
  -6  -1  -1 90570.4 7195.74  16
  -6   1  -1 84670.0 3611.14   2
   6  -1   1 74267.8 6359.91  16
   6  -1   1 86575.0 3498.41  10
  -6   1  -2 22796.7 1920.99   2
   6  -1   2 23754.4 1923.56  10
  -6  -1  -2 24030.1 3747.88  16
  -6  -1  -3 90526.8 7392.65  16
  -6   1  -3 103439. 4116.62   2
   6  -1   3 95474.5 4065.34  10
   6  -1   4 2061.82 592.610  10
  -6   1  -4 1976.89 568.547   2
  -6  -1  -4 1489.56 883.140  16
   6   1   4 1142.82 181.929  10
  -6   1  -5 22630.5 2051.13   2
  -6  -1  -5 19185.7 3485.27  16
   6   1   5 21445.1 2544.23  10
   6  -1   5 21216.8 2019.98  10
   6  -1   6 3280.67 749.209  10
   6   1   6 1640.74 306.720  10
   6  -1   7 12563.9 1655.18  10
   6   1   7 11175.4 1878.27  10
   6   1   8 4375.60 970.388  10
   6  -1   8 4893.33 1060.75  10
   6  -1   9 1278.21 446.596  10
   6   1   9-218.682 903.608  10
   6   1  10 22724.9 2892.35  10
   6  -1  10 21908.5 2486.82  10
   6   1  11 22571.2 2988.30  10
   6  -1  11 24030.0 2652.99  10
   6  -1  12 654.325 402.644  10
   6   1  12 783.791 638.836  10
   6   1  13 8170.41 1653.06  10
   6  -1  13 8583.64 1687.36  10
   6  -1  14 2119.08 1239.54  10
   6   1  14-275.996 1153.02  10
   6  -1  15 639.912 1009.69  10
   6   1  15-907.618 1344.06  10
   6  -1  16 1060.64 1033.05  10
   6   1  16-243.300 987.410  10
   6  -1  17 750.185 755.155  10
   6   1  17-195.023 863.736  10
   6   1  17 478.091 440.242   8
   6   1  17 495.059 420.665   7
   6  -1  17 308.453 351.875  11
   6   1  17 365.049 372.146  11
   6  -1  18 612.253 891.867  10
   6  -1  18 533.416 532.383   7
   6   1  18 219.540 293.479   7
   6  -1  18 101.098 294.521  11
   6   1  18-117.075 198.324  11
   6   1  18 307.343 397.601   8
   6   1  18-1363.42 1274.21  10
   6  -1  19 25616.6 3067.97  11
   6   1  19 27514.2 3071.16   8
   6   1  19 26634.6 3050.08   7
   6  -1  19 33057.5 4344.79  10
   6   1  19 25771.3 3011.09  11
   6  -1  20 3726.77 1630.06  10
   6   1  20 2099.82 872.527   7
   6   1  20 2790.87 1053.99   8
   6   1  20 2067.77 892.448  11
   6   1  21 306.396 436.644   7
   6   1  21 3.95781 229.961   8
   6  -1  22-50.5418 327.023   8
   6   1  22 136.799 26.9419   8
   6   1  22 278.872 374.342   7
   6   1  23 183.540 90.0525   8
   6   1  23 492.473 468.608   7
   6  -1  23 782.301 606.817   8
   6  -1  24 450.092 454.149   8
   6   1  24 457.627 469.648   7
   6   1  24-55.9571 238.117   8
   6   1  25 3831.91 1063.45   8
   6  -1  25 3861.87 1134.95   8
   6   1  25 4118.72 1144.84   7
   6   1  26 86.2032 185.880   8
   6  -1  26 11.2712 219.968   8
   6   1  27 552.427 415.986   8
   6  -1  27 128.578 293.089   8
   6   1  28 597.451 338.899   8
   6  -1  28 137.108 45.4175   8
   6  -1  29 1043.19 395.883   8
  -6  -1 -29 671.946 217.792   4
   6  -1  30 220.101 190.784   8
  -6  -1 -30-173.492 209.105   4
  -6   2  34 339.461 254.439  11
  -6   2  33-94.5798 183.080   7
  -6  -2  33 167.606 204.063  11
  -6   2  33 336.763 201.790  11
  -6   2  32 19.9250 3.96120   7
  -6  -2  32 237.690 268.373  11
  -6   2  32-99.9112 152.177  11
  -6   2  31 205.399 224.938   7
  -6  -2  31 173.813 50.1474  11
  -6   2  31-176.294 280.857  11
  -6   2  30 276.508 159.505   7
  -6  -2  30 272.613 101.637  11
  -6   2  30 570.299 351.570  11
  -6   2  29-11.7438 125.247   7
  -6  -2  29 93.7292 93.5013  11
  -6   2  29-72.8919 49.6785  11
  -6  -2  28 369.288 192.326  11
  -6   2  28 564.993 469.054  11
  -6   2  28 325.010 213.390   7
  -6  -2  27 1230.56 624.572  11
  -6   2  27 831.219 551.621  11
  -6   2  27 648.362 458.084   7
  -6   2  26 2494.87 857.766   7
  -6  -2  26 3036.50 1000.74  11
  -6   2  26 2634.41 963.087  11
  -6   2  25 2023.44 845.906  11
  -6   2  25 1883.92 777.604   7
  -6  -2  25 1912.27 789.313  11
  -6  -2  24 651.251 433.574  11
  -6   2  24 598.270 715.744  13
  -6   2  24 638.146 438.083   7
  -6   2  24 767.785 522.958  11
  -6   2  23 65.3466 270.886  11
  -6   2  23 399.813 578.561  13
  -6  -2  23 178.646 297.980  11
  -6   2  23 248.136 423.391   7
  -6  -2  22 12971.0 1809.22   9
  -6   2  22 11134.5 2431.25  13
  -6  -2  22 14264.2 2141.09  11
  -6   2  22 13022.9 2043.30  11
  -6   2  21 649.128 634.024  13
  -6  -2  21 869.372 485.084   9
  -6   2  21 925.095 578.907  11
  -6   2  20 1757.66 941.126  13
  -6   2  19 768.720 558.827  13
  -6   2  18 1158.31 847.161  13
  -6   2  17-7.97701 181.116  13
   6   2 -16 13415.0 1983.87  14
  -6   2  16 12849.0 2222.57  13
   6   2 -15 4871.34 1191.47  14
  -6   2  15 5103.95 1410.18  13
   6   2 -14 16816.2 2196.03  14
  -6   2  14 16743.9 2402.29  13
   6   2 -13 11772.5 1804.19  14
  -6   2  13 10932.3 1910.65  13
   6   2 -12 53266.7 3776.05  14
  -6   2  12 51686.4 3864.12  13
  -6  -2  12 53526.3 3482.75  13
  -6   2  11 604.385 779.448  13
  -6  -2  11 443.730 328.160  13
   6   2 -11 964.253 585.047  14
  -6  -2  10 26478.7 2339.38  13
  -6  -2  10 25139.2 2193.01   2
  -6   2  10 23594.5 2512.75  13
  -6   2   9 11845.9 1677.39  13
  -6  -2   9 12319.6 1478.41   2
  -6   2   8 21370.4 2135.58  13
  -6  -2   8 22211.7 1971.70   2
  -6   2   7 356.225 258.552  13
   6  -2  -7 826.119 726.992  16
  -6  -2   7 390.530 248.723   2
  -6   2   6 146.400 166.618  13
  -6  -2   6 9.51728 124.790   2
   6  -2  -6 174.453 374.324  16
  -6   2   5 14218.3 1626.36  13
  -6  -2   5 13282.2 1677.23   2
   6  -2  -5 13478.6 2913.30  16
  -6  -2   4 998.308 454.294   2
  -6   2   4 932.735 401.363  13
  -6  -2   3 3626.15 865.167   2
  -6   2   3 3473.87 745.708  13
  -6   2   2 2212.69 576.448  13
  -6  -2   2 1890.48 651.556   2
   6  -2  -2 2705.35 534.575  10
  -6  -2   1 2425.89 713.262   2
   6  -2  -1 3084.48 621.671  10
   6  -2   0 34040.5 2146.98  10
   6  -2   1 703.313 406.104  10
   6  -2   2 6751.20 1100.50  10
   6  -2   3 2158.61 720.431  10
   6  -2   4 22329.6 2171.75  10
   6  -2   5 2386.99 880.430  10
   6  -2   6 11226.7 1717.69  10
   6  -2   7 24780.3 2581.68  10
   6  -2   8 8308.42 1553.92  10
   6  -2   9 35750.1 3285.88  10
   6  -2  10 52.2038 362.661  10
   6  -2  11 6114.85 1518.21  10
   6  -2  12 880.000 454.060  10
   6  -2  13 2833.94 949.697  10
   6  -2  14 20087.7 2833.83  10
   6  -2  15-507.065 809.428  10
   6   2  16 20792.7 2540.05   7
   6  -2  16 21194.1 2975.13  10
   6   2  16 19555.1 2353.63   8
   6  -2  17 5175.58 1365.90  10
   6   2  17 5906.12 1388.92   7
   6   2  17 5725.79 1269.93   8
   6   2  18 274.703 313.105   8
   6   2  18 252.140 301.799   7
   6  -2  19 656.629 970.332  10
   6   2  19-83.4717 202.787   7
   6   2  19 163.098 69.4214   8
   6   2  20 59.1224 172.483   8
   6   2  20 42.2857 241.259   7
   6   2  21 761.111 522.077   8
   6   2  21 829.725 524.545   7
   6   2  22 214.255 149.809   8
   6   2  22 545.838 447.657   7
   6  -2  23 208.117 339.873   8
   6   2  23 152.722 202.408   7
   6   2  23 17.1531 239.347   8
   6  -2  24 2138.90 778.410   8
   6   2  24 1377.96 603.252   8
   6   2  24 1390.79 689.535   7
   6  -2  25 105.695 178.782   8
   6   2  25 323.477 378.753   7
   6   2  25-231.126 298.771   8
   6  -2  26 249.134 190.029   8
   6  -2  27-56.6902 213.216   8
   6  -2  28 336.009 229.023   8
  -6  -2 -28 70.9610 317.440   4
   6  -2  29 123.532 85.9907   8
  -6  -2 -29 147.170 132.018   4
  -6   3  33 263.323 173.585   7
  -6   3  32-124.075 157.796   7
  -6   3  31 79.2153 103.168   7
  -6   3  30-26.6436 223.580   7
  -6   3  29 155.096 199.228   7
  -6   3  28 244.926 131.469   7
  -6   3  27 2289.28 859.756  11
  -6   3  27 1670.38 719.889   7
  -6   3  26 764.707 450.359   7
  -6   3  25 64.4738 118.995   7
  -6   3  24 454.176 512.257   7
  -6   3  23 1938.49 902.209   7
  -6  -3  22 2211.07 826.159   9
  -6   3  22 2116.51 849.945   7
  -6   3  22 2236.15 1032.72  13
  -6  -3  21 1971.23 770.524   9
  -6   3  21 1463.59 888.313  13
  -6   3  20-272.646 440.154  13
  -6  -3  20 333.242 394.306   9
  -6  -3  19 876.894 529.377   9
  -6   3  19 471.796 425.936  13
   6   3 -18 2342.71 841.793  14
  -6   3  18 2251.92 945.774  13
  -6   3  17 4335.32 1388.05  13
   6   3 -17 4142.71 1196.56  14
   6   3 -16 491.686 373.043  14
  -6   3  16 406.095 373.690  13
   6   3 -15 1706.24 934.011  14
  -6   3  15 1768.74 954.671  13
   6   3 -14 6087.16 1479.14  14
  -6   3  14 4843.32 1308.38  13
   6   3 -13 2206.01 928.118  14
  -6   3  13 1914.89 800.346  13
   6   3 -12 15111.8 2242.29  14
  -6   3  12 13010.7 2032.89  13
   6   3 -11 595.587 413.040  14
  -6   3  11 483.840 373.910  13
  -6   3  10 11367.1 1747.05  13
   6   3 -10 11638.9 1924.98  14
   6   3  -9 1402.09 564.286  14
  -6   3   9 1043.55 507.786  13
   6   3  -8 6731.77 1405.32  14
  -6   3   8 6587.39 1240.26  13
   6   3  -7 38261.1 3266.83  14
  -6   3   7 37127.7 2859.75  13
  -6  -3   7 41590.6 2794.56   2
  -6  -3   6 24768.2 2201.42   2
  -6  -3   5 5769.13 1120.12   2
  -6  -3   4 8169.40 1287.26   2
  -6  -3   3 16196.3 1883.18   2
  -6  -3   2 6581.23 1238.13   2
  -6  -3   1 70315.2 4275.43   2
  -6  -3   0 11406.1 1791.44   2
  -6   3   0 11738.3 1615.73  14
  -6   3  -1 33507.8 2832.44  14
  -6   3  -2 177.587 379.479  14
  -6   3  -3 6563.80 1303.96  14
  -6   3  -4 4661.13 1111.39  14
  -6   3  -5 6116.61 1359.50  14
  -6   3  -6 16471.1 2287.04  14
  -6   3  -7 4651.83 1200.53  14
   6  -3   7 5561.39 1392.98  10
  -6   3  -8 11459.5 1911.94  14
   6  -3   8 13539.6 2105.75  10
   6  -3   9 3308.88 1255.22  10
   6  -3  10 18687.8 2693.09  10
   6  -3  11 11473.6 2172.99  10
   6  -3  12 1402.28 926.775  10
   6  -3  13 983.400 769.154  10
   6  -3  14 1498.77 603.523  10
   6   3  14 1746.38 692.171   7
  -6   3 -14 1809.28 637.110  15
   6  -3  15 1846.91 904.149  10
   6   3  15 1681.99 767.155   7
  -6   3 -15 1711.30 633.173  15
   6  -3  16 1894.11 797.135  10
  -6   3 -16 2416.10 735.532  15
   6   3  16 2476.17 915.744   7
   6  -3  17 4917.02 1399.57  10
   6   3  17 5450.68 1337.74   7
  -6   3 -17 4287.74 993.562  15
  -6   3 -18 309.474 286.174  15
   6   3  18 721.884 448.711   7
  -6   3 -19 4529.46 996.102  15
   6   3  19 4189.41 1232.33   7
   6   3  20 437.555 413.124   7
   6   3  21 2220.77 858.502   7
   6   3  22 660.986 517.344   7
   6  -3  23 958.882 593.002   8
   6   3  23 685.561 508.262   7
   6  -3  24 489.763 399.079   8
   6   3  24 251.810 287.519   7
   6  -3  25 1290.28 544.249   8
   6   3  25 1454.28 610.655   7
   6  -3  26 418.367 274.099   8
  -6  -3 -27 303.373 124.145   4
   6  -3  27 663.797 355.779   8
  -6  -3 -28-82.4676 238.297   4
  -6   4  31-178.956 207.765   7
  -6   4  30-444.925 345.447   7
  -6   4  29 14.1448 101.293   7
  -6   4  28 460.001 277.615   7
  -6   4  27-219.236 244.966   7
  -6   4  26 1330.26 585.922   7
  -6   4  25 329.589 372.558   7
  -6   4  24 3408.55 1054.34   7
   6   4 -23-169.182 323.071  15
  -6   4  23 257.657 372.851   7
   6   4 -22 434.936 216.443  15
  -6   4  22 1118.26 592.215   7
  -6  -4  21 2913.77 962.064   9
  -6   4  21 2837.73 962.727   7
  -6  -4  20 664.584 551.997   9
  -6   4  20 181.332 168.551  13
  -6   4  20 467.779 364.443   7
   6   4 -19 225.993 359.711  14
  -6   4  19-72.2262 333.126  13
   6   4 -19 1023.83 565.431   6
  -6  -4  19 465.961 503.359   9
  -6  -4  18 14722.9 2011.05   9
   6   4 -18 14081.1 2460.59  14
  -6   4  18 12272.9 2400.32  13
   6   4 -18 15405.7 1848.96   6
  -6  -4  17 280.900 330.576   9
  -6   4  17 357.431 456.990  13
   6   4 -17 415.173 322.510   6
   6   4 -17-294.996 602.574  14
  -6  -4  16 6308.35 1223.36   9
   6   4 -16 6986.55 1146.55   6
   6   4 -16 5596.78 1531.38  14
  -6   4  16 5393.19 1508.98  13
   6   4 -15 727.338 189.403  14
  -6   4  15 932.472 658.035  13
   6   4 -15 1026.21 350.029   6
   6   4 -14-652.029 874.697  14
  -6   4  14-118.927 153.504  13
   6   4 -13 5984.68 1637.50  14
   6   4 -12 11234.5 2171.78  14
   6   4 -11 3574.93 1243.06  14
   6   4 -10 21292.1 2914.41  14
   6   4  -9 2351.77 938.291  14
   6   4  -8 2426.96 941.379  14
   6   4  -7 863.323 415.068  14
   6   4  -6 5449.18 1407.27  14
   6   4  -5 14169.1 2223.09  14
   6   4  -4 11788.0 2043.30  14
   6   4  -3 357.502 309.533  14
   6   4  -2 14387.0 2210.13  14
  -6   4   1 0.11094 214.455  14
   6   4  -1-101.107 295.311  14
   6   4   0 410.373 191.294  14
  -6   4   0 865.908 549.946  14
  -6  -4   0 612.314 451.577   2
   6   4   1 6995.93 1545.78  14
  -6   4  -1 9169.74 1713.28  14
  -6  -4  -1 7881.36 1673.04   2
  -6   4  -2 37395.0 3456.84  14
   6   4   2 33036.8 3391.01  14
  -6  -4  -2 35956.4 3735.37   2
  -6   4  -3 3293.60 1061.48  14
  -6   4  -4 1389.48 759.090  14
  -6   4  -5 454.468 629.376  14
  -6   4  -6 6868.52 1605.64  14
  -6   4  -7 1050.35 728.044  14
  -6   4  -8 11776.4 2197.38  14
   6  -4   8 13133.6 2197.62  10
   6  -4   9 937.090 878.661  10
  -6   4  -9 435.144 527.289  14
   6  -4  10 1144.08 983.507  10
  -6   4 -10 140.292 243.092  15
  -6   4 -11 3983.74 998.112  15
   6  -4  11 5958.62 1703.30  10
  -6   4 -12 6462.61 1272.54  15
   6  -4  12 8251.40 1899.68  10
   6  -4  13 915.838 734.248  10
  -6   4 -13 210.959 249.000  15
  -6   4 -14 7257.49 1375.46  15
   6  -4  14 7768.37 1794.41  10
  -6   4 -15 3482.08 964.263  15
   6   4  15 4204.79 1161.15   7
   6   4  16 2024.39 801.112   7
  -6   4 -16 1508.11 585.873  15
   6   4  17 1599.81 690.824   7
  -6   4 -17 1164.80 525.327  15
  -6   4 -18 1343.11 567.245  15
   6   4  18 1417.74 633.146   7
  -6   4 -19 3.36840 266.607  15
   6   4  19 270.448 147.798   7
   6   4  20 781.042 497.669   7
  -6   4 -20 33.4648 224.316  15
   6   4  21 1281.49 659.913   7
  -6   4 -21 511.346 287.709  15
   6   4  22 395.588 347.794   7
  -6   4 -22 400.621 270.893  15
   6   4  23 539.756 382.338   7
  -6  -4 -24-149.923 355.070   4
  -6  -4 -25-181.306 270.744   4
  -6  -4 -26 247.677 150.689   4
  -6   5  28-76.8074 203.811   7
  -6   5  27 231.696 193.368   7
  -6   5  26-104.775 203.987   7
   6   5 -25 302.908 284.598  15
  -6   5  25-63.0554 199.014   7
   6   5 -24 369.798 255.604  15
  -6   5  24 254.122 279.111   7
   6   5 -23 485.791 293.537  15
  -6   5  23 330.523 259.045   7
   6   5 -22 268.832 134.427  15
  -6   5  22 512.637 359.056   7
   6   5 -21 241.583 252.343  15
  -6   5  21 911.521 503.194   7
   6   5 -20-189.541 396.008  15
  -6   5  20 387.604 370.469   7
  -6  -5  19 2330.99 875.163   9
   6   5 -19 2655.34 827.660   6
  -6   5  19 1927.26 752.837   7
  -6  -5  18 385.759 446.110   9
  -6   5  18 330.477 160.967   7
   6   5 -18 577.173 457.813   6
   6   5 -17 1787.38 721.848   6
  -6  -5  17 1573.49 695.835   9
  -6  -5  16 896.731 523.416   9
   6   5 -16 1083.80 533.093   6
   6   5 -15 1388.86 694.484  14
  -6  -5  15 1634.58 658.722   9
   6   5 -15 1373.29 489.679   6
   6   5 -14 697.489 230.688  14
   6   5 -14 591.280 91.4625   6
  -6  -5  14 713.089 268.340   9
   6   5 -13 822.568 142.085  14
   6   5 -13 913.069 173.451   6
  -6  -5  13 883.540 297.608   9
  -6  -5  12-685.832 612.317   9
   6   5 -12-199.132 499.505  14
   6   5 -12-682.744 624.991   6
  -6   5  11 808.286 568.494   3
  -6   5  11 2310.57 930.949  12
   6   5 -11 1014.00 635.374   6
  -6   5  10 502.372 479.126   3
   6   5 -10-444.467 798.549  14
  -6   5  10 1396.61 724.968  12
   6   5 -10 494.974 473.959   6
   6   5  -9 3304.27 1181.78  14
  -6   5   9 4471.09 1048.10   3
   6   5  -9 4498.40 1068.81   6
  -6   5   9 4940.23 1020.90  12
  -6   5   8 4469.83 1035.86   3
   6   5  -8 4984.01 1657.31  14
  -6   5   8 6501.08 1170.46  12
   6   5  -8 4808.59 1056.42   6
  -6   5   7 24038.8 2142.94  12
   6   5  -7 21611.3 3227.78  14
   6   5  -7 26726.7 2553.92   6
   6   5  -6 390.507 618.353  14
   6   5  -5 1357.41 819.060  14
   6   5  -4 1457.57 765.612  14
   6   5  -3 10396.3 2231.06  14
   6   5  -2 430.274 581.424  14
   6   5  -1 25927.6 3473.38  14
   6   5   0 277.755 608.851  14
  -6   5  -1 5489.61 1540.70  14
  -6   5  -2 2822.84 1161.09  14
  -6   5  -3 1206.23 876.565  14
   6   5   3 312.875 167.097   6
  -6   5  -4 3315.54 1217.41  14
  -6   5  -4 3611.69 986.209  15
   6   5   4 2533.37 872.596   6
  -6   5  -5 52440.1 4774.13  14
   6   5   5 46309.3 4026.15   6
  -6   5  -5 51555.9 3617.53  15
  -6   5  -6 3430.11 1006.15  15
  -6   5  -6 3955.47 1399.22  14
   6   5   6 2686.48 929.056   6
  -6   5  -7 8774.39 2003.80  14
   6   5   7 6015.78 1430.42   6
  -6   5  -7 8303.13 1476.61  15
   6   5   8-611.938 718.477   6
   6  -5   8 1889.41 1009.85  10
  -6   5  -8 707.799 530.713  15
   6   5   9 90.9682 474.591   6
   6  -5   9 2712.99 1240.58  10
  -6   5  -9 1663.67 703.924  15
   6  -5  10 1417.60 844.454  10
  -6   5 -10 275.470 377.452  15
  -6   5 -11 988.534 526.871  15
  -6   5 -12 470.727 350.931  15
  -6   5 -13-52.5729 139.946  15
  -6   5 -14 636.953 361.695  15
  -6   5 -15 380.291 281.033  15
  -6   5 -16 2370.45 794.163  15
  -6   5 -17 4139.24 1000.46  15
  -6   5 -18-91.5940 51.8708  15
  -6   5 -19 613.750 351.072  15
  -6   5 -20 396.019 195.176  15
   6   5  21 868.377 421.852   6
  -6   5 -21 975.478 451.792  15
   6   5  22 81.6777 121.996   6
  -6   5 -22 253.190 243.702  15
   6   5  23 148.480 164.326   6
  -6   5 -23 973.511 386.201  15
   6   5  24-178.940 181.180   6
   6   6 -25 427.386 268.577  15
   6   6 -24 336.305 260.176  15
   6   6 -23 1236.16 465.511  15
   6   6 -22 149.250 158.664  15
   6   6 -21 377.596 311.520  15
   6   6 -20 263.838 183.846  15
   6   6 -19-117.532 255.497  15
   6   6 -18 590.482 279.801  15
   6   6 -17 1717.66 695.440   6
   6   6 -17 86.1439 213.495  15
   6   6 -16 1663.67 684.341   6
   6   6 -15 468.120 355.393   6
   6   6 -14-130.919 248.989   6
   6   6 -13 130.351 392.714   6
   6   6 -12 1163.81 80.1851   6
   6   6 -11 935.748 259.834   6
   6   6 -10-1151.74 932.078   6
  -6   6   9 6165.39 1370.09  12
   6   6  -9 1569.43 866.607   6
  -6   6   8 6799.68 1433.78  12
   6   6  -8 3526.34 1172.48   6
   6   6  -7 1315.44 710.085  14
  -6   6   7 4937.89 1341.41  12
   6   6  -7 3959.03 1122.34   6
   6   6  -6-576.690 736.994  14
   6   6  -6 3.84340 155.144   6
  -6   6   5 1154.16 683.366   3
   6   6  -5-612.170 768.507  14
   6   6  -5 521.569 363.304   6
  -6   6   4 1449.68 699.214   3
   6   6  -4 342.972 534.327  14
   6   6  -4 259.347 292.341   6
  -6   6   3 1043.96 611.531   3
   6   6  -3 152.070 409.279  14
  -6   6   3 1312.74 745.126  12
   6   6  -3-441.206 508.479   6
  -6   6   2 546.658 412.527  12
  -6   6   2 413.490 336.457   3
   6   6  -2-671.768 697.304   6
  -6   6   1 561.739 353.225  12
   6   6  -1-540.314 706.640   6
  -6   6   0-28.4590 324.136  12
   6   6   0-1140.90 905.836   6
   6   6   1 8894.38 1827.07   6
  -6   6  -1 5120.98 1115.34  12
  -6   6  -2-273.668 507.392  12
   6   6   2 1694.08 922.450   6
  -6   6  -3-9.47629 341.530  12
   6   6   3 2502.15 1071.27   6
  -6   6  -4-159.581 410.677  12
  -6   6  -4 717.259 399.522  15
  -6   6  -5-669.856 587.053  12
   6   6   5 1550.57 883.890   6
  -6   6  -5 1216.48 513.186  15
  -6   6  -6 195.932 265.339  15
   6   6   6 290.500 548.916   6
  -6   6  -7-105.449 348.974  12
  -6   6  -7 1501.92 646.971  15
   6   6   7 1207.64 708.674   6
  -6   6  -8 857.082 446.084  15
  -6   6  -8-376.852 534.067  12
   6   6   8 1188.16 658.357   6
  -6   6  -9 869.966 434.916  15
  -6   6  -9-538.694 492.975  12
   6   6   9 1021.14 505.735   6
  -6   6 -10-40.9528 128.035  15
   6   6  10-135.255 422.999   6
  -6   6 -11 263.347 252.782  15
   6   6  11-904.917 670.377   6
  -6   6 -12 613.758 404.390  15
   6   6  12 340.904 204.878   6
  -6   6 -13 450.100 315.537  15
   6   6  13-201.600 444.139   6
  -6   6 -14 2621.85 768.539  15
   6   6  14 2698.08 881.635   6
  -6   6 -15 338.901 285.566  15
   6   6  15 469.327 389.028   6
  -6   6 -16 146.406 170.750  15
   6   6  16 323.570 324.108   6
  -6   6 -17 1058.14 474.122  15
   6   6  17 1092.53 478.778   6
  -6   6 -18 152.909 160.021  15
   6   6  18-222.514 262.748   6
  -6   6 -19 96.6843 120.109  15
   6   6  19 134.281 187.222   6
  -6   6 -20 560.740 285.798  15
   6   6  20 437.317 256.994   6
   6   7 -21 405.100 292.750  15
   6   7 -20 561.668 322.300  15
   6   7 -19 332.218 261.544  15
   6   7 -18 7.64038 30.7113  15
   6   7 -17 174.029 211.402  15
   6   7 -16-94.5731 179.656  15
   6   7 -15 1100.95 458.733  15
   6   7 -15 2934.67 764.057   6
   6   7 -14-186.672 294.408  15
   6   7 -14 1074.47 510.536   6
   6   7 -13-421.216 382.270  15
   6   7 -13 423.200 315.158   6
   6   7 -12-200.452 340.142  15
   6   7 -12 91.1157 192.719   6
   6   7 -11-454.507 519.815  15
   6   7 -11-661.473 483.624   6
   6   7 -10-405.612 474.074  15
   6   7 -10-509.063 541.163   6
   6   7  -9 435.287 342.322  15
   6   7  -9 479.630 273.936   6
   6   7  -8 3525.33 796.504  15
   6   7  -8 3090.65 507.928   6
   6   7  -7 2048.70 539.315  15
   6   7  -7 827.294 540.287   6
  -6   7   6 5680.08 1527.79  12
   6   7  -6 3748.20 1158.01   6
  -6   7   5 3696.56 1270.01  12
   6   7  -5 2192.94 1012.50   6
  -6   7   4 5139.13 1449.61  12
   6   7  -4 3141.91 1037.42   6
  -6   7   3 4020.05 1366.39  12
   6   7  -3 1062.64 656.205   6
  -6   7   2 5370.22 1293.06  12
   6   7  -2 722.818 374.214   6
  -6   7   1 4736.13 1131.36  12
   6   7  -1 137.289 348.081   6
  -6   7   0 2088.65 1077.44  12
   6   7   0 802.626 265.444   6
  -6   7  -1 4647.62 1095.58  12
   6   7   1 3338.17 880.461   6
  -6   7  -2 2089.37 757.903  12
   6   7   2-1251.73 809.305   6
  -6   7  -3 2080.20 765.329  12
   6   7   3-648.862 748.979   6
  -6   7  -4 3843.28 930.280  12
   6   7   4 1687.48 152.316   6
  -6   7  -5 778.039 477.116  12
  -6   7  -6 923.809 404.213  12
  -6   7  -6 590.268 304.276  15
  -6   7  -7 280.485 236.874  12
  -6   7  -7 904.848 454.735  15
  -6   7  -8 48.0414 138.568  12
  -6   7  -8 963.489 437.826  15
  -6   7  -9 100.096 158.468  15
  -6   7  -9 226.636 169.678  12
  -6   7 -10 931.114 396.334  15
  -6   7 -10 1172.64 372.461  12
  -6   7 -11 109.340 125.694  12
  -6   7 -11-2.75838 120.113  15
  -6   7 -12 336.908 233.489  12
   6   7  12 272.180 191.530   6
  -6   7 -13 118.446 107.884  12
  -6   7 -13 98.0769 241.301  15
  -6   7 -14 320.009 224.421  15
  -6   7 -14 26.1585 49.5425  12
   6   7  14 119.125 152.733   6
  -6   7 -15 308.362 248.081  15
   6   7  15 401.146 265.601   6
  -6   7 -16 160.933 163.391  15
   6   8 -13 1198.60 522.477  15
   6   8 -12 1359.36 597.956  15
   6   8 -11 1675.90 651.238  15
   6   8 -11 1146.89 419.266   6
   6   8 -10 2000.53 524.678   6
   6   8  -9 27.6292 131.106   6
   6   8  -8 202.895 228.095   6
   6   8  -7-111.057 160.847   6
   6   8  -6-422.332 319.642   6
   6   8  -5-631.954 410.698   6
   6   8  -4-1218.96 575.344   6
  -6   8   2 7274.13 1174.16  12
  -6   8   1 4633.79 1083.25  12
  -6   8   0 2786.95 920.357  12
   6   8   0 2422.51 617.977   6
  -6   8  -1 3776.84 845.243  12
   6   8   1 3173.09 866.050   6
  -6   8  -2 3880.60 822.633  12
   6   8   2 2839.88 810.135   6
   6   8   3 3073.16 825.291   6
  -6   8  -3 3918.59 813.768  12
   6   8   4 2927.81 772.827   6
  -6   8  -4 3764.80 813.627  12
  -6   8  -5 3298.12 711.384  12
   6   8   5 1447.42 553.234   6
  -6   8  -6 2520.86 614.833  12
   6   8   6 559.993 350.163   6
  -6   8  -7 2391.43 557.903  12
   6   8   7-115.716 158.836   6
  -6   8  -8 2132.23 485.817  12
  -6   8  -9 1654.81 405.317  12
  -7   0  35-133.743 191.764  11
  -7   0  34 1311.37 497.104  11
  -7   0  33 98.2911 190.228  11
  -7   0  32 631.282 451.535  11
  -7   0  31 31.6364 150.717  11
  -7   0  30 561.426 487.383  11
  -7   0  29 88.1362 176.138  11
  -7   0  28 75.4087 87.7283  11
  -7   0  27-358.468 386.287  11
  -7   0  26 7651.45 1750.24  11
  -7   0  25-204.938 388.607  13
  -7   0  25 211.742 383.805  11
  -7   0  24 343.373 442.954  13
  -7   0  24 654.016 519.042  11
  -7   0  23 237.710 409.757  13
  -7   0  23 87.8788 370.832  11
  -7   0  22 125.215 269.459  11
  -7   0  22 233.901 472.383  13
  -7   0  21-112.265 261.093  13
  -7   0  20 27867.1 3451.67  13
  -7   0  19-166.786 395.627  13
  -7   0  18 6330.63 1543.57  13
  -7   0  17-50.4549 125.755  13
  -7   0  16 12058.9 2013.55  13
  -7   0  15 143.280 292.170  13
  -7   0  14 11298.1 1795.94  13
  -7   0  13 47.8379 68.2007  13
  -7   0  12 40397.9 3308.36  13
  -7   0  11-59.1737 39.2665  13
  -7   0  10 47176.2 3464.24  13
  -7   0   9 127.993 461.006  16
  -7   0   9 229.186 294.830   2
  -7   0   9 16.9361 115.341  13
  -7   0   8 47164.6 5450.17  16
  -7   0   8 41423.6 2944.04   2
  -7   0   7-4.76927 175.443   2
  -7   0   7 259.507 548.361  16
   7   0  -7-69.3929 122.311   1
  -7   0   6 68851.4 6936.75  16
  -7   0   6 57839.2 3373.04   2
  -7   0   5 106.519 459.241  16
  -7   0   5 175.083 194.294   2
  -7   0   4 48194.7 3144.55   2
  -7   0   4 58693.8 6420.05  16
  -7   0   3-303.598 360.731   2
  -7   0   3 25.9836 604.546  16
  -7   0   2 3242.06 805.708   2
  -7   0   2 4455.38 1870.91  16
  -7   0   1 161.902 484.469  16
  -7   0   1-4.27915 42.3979   2
   7   0  -1-73.8500 278.029  10
  -7   0   0 121761. 9094.75  16
  -7   0   0 112510. 5055.83   2
   7   0   0 111781. 5170.31  10
  -7   0  -1 289.294 559.558  16
   7   0   1-224.399 387.377  10
  -7   0  -1-62.4716 245.852   2
   7   0   2 5031.73 1153.25  10
  -7   0  -2 4784.91 1068.85   2
  -7   0  -2 4804.14 1916.59  16
   7   0   3 198.182 147.198  10
  -7   0  -3-336.505 376.086   2
   7   0   4 25697.8 2814.39  10
   7   0   5 137.039 390.891  10
   7   0   6 6060.02 1395.64  10
   7   0   7 265.548 505.058  10
   7   0   8 66097.6 4793.47  10
   7   0   9 471.911 605.481  10
   7   0  10 3575.47 1236.44  10
   7   0  11 220.113 607.225  10
   7   0  12 27502.2 3536.59  10
   7   0  13-11.8448 278.994  10
   7   0  14 22211.6 3354.19  10
   7   0  15-70.4433 498.304  10
   7   0  16 35658.9 4377.79  10
   7   0  17-384.639 611.473  10
   7   0  17 133.147 310.904   8
   7   0  17 156.471 267.457   7
   7   0  18 17403.8 2516.60   8
   7   0  18 16885.7 2399.34   7
   7   0  18 17271.7 3149.21  10
   7   0  19 133.542 309.911   8
   7   0  19 202.518 349.332   7
   7   0  19-567.897 718.653  10
   7   0  20 1762.04 846.428   8
   7   0  20 2011.50 861.955   7
   7   0  21 306.574 453.635   8
   7   0  22 5995.01 1447.26   8
   7   0  23 25.3186 42.4485   8
   7   0  24 157.442 64.6137   8
  -7   0 -25-462.858 510.760   4
   7   0  25 85.1903 145.195   8
   7   0  26-103.182 218.063   8
  -7   0 -26-172.714 440.021   4
   7   0  27 93.1700 197.529   8
  -7   0 -27-504.428 373.760   4
   7   0  28 235.870 217.263   8
  -7   0 -28 208.137 26.0594   4
  -7   1  35-55.2936 158.083  11
  -7  -1  34 172.763 227.189  11
  -7   1  34 283.631 213.340  11
  -7  -1  33 18.6919 62.2433  11
  -7   1  33-99.4156 107.195  11
  -7   1  32 32.4269 65.2533   7
  -7  -1  32 177.401 151.724  11
  -7   1  32 238.158 265.730  11
  -7   1  31 32.8954 229.830   7
  -7  -1  31 300.448 351.327  11
  -7   1  31 112.982 237.507  11
  -7   1  30-58.1628 268.806   7
  -7  -1  30-153.059 171.850  11
  -7   1  30 135.449 268.828  11
  -7   1  29-18.9190 224.161   7
  -7  -1  29 17.4987 194.972  11
  -7   1  29 241.988 284.442  11
  -7   1  28 540.123 311.491   7
  -7  -1  28 515.565 513.672  11
  -7   1  28 357.230 341.949  11
  -7   1  27-85.4469 161.446  11
  -7  -1  27 8.64003 279.017  11
  -7   1  27 220.822 224.393   7
  -7   1  26 681.346 533.695   7
  -7  -1  26-228.158 263.351  11
  -7   1  26 180.524 275.306  11
  -7   1  25 243.505 301.608   7
  -7  -1  25 540.532 531.752  11
  -7   1  25 335.045 410.173  11
  -7   1  25 61.2297 227.356  13
  -7   1  24 3231.55 1267.10  13
  -7   1  24 3123.65 964.785   7
  -7  -1  24 2805.72 1052.22  11
  -7   1  24 3239.67 1083.61  11
  -7   1  23 14623.6 2759.48  13
  -7  -1  23 17425.6 2462.88  11
  -7   1  23 16084.8 2279.17  11
  -7   1  22 114.320 304.283  13
  -7  -1  22 410.423 451.151  11
  -7   1  22 34.0218 231.333  11
  -7  -1  21 4899.44 1402.82  13
  -7   1  21 5509.56 1632.60  13
  -7   1  20 74.9204 154.684  13
  -7  -1  20-28.2207 137.038  13
  -7   1  19 5941.62 1608.36  13
  -7  -1  19 5368.59 1441.39  13
  -7   1  18 774.729 526.101  13
  -7  -1  18 498.897 281.488  13
  -7  -1  17 3554.46 1058.64  13
  -7   1  17 3932.37 1299.61  13
  -7   1  16 375.644 419.197  13
  -7  -1  16 143.653 318.723  13
  -7   1  15 58656.4 4570.00  13
  -7  -1  15 56556.4 4108.91  13
   7   1 -14 4644.53 1001.37  14
  -7   1  14 4895.16 1229.88  13
  -7  -1  14 4113.36 1054.02  13
  -7   1  13 2222.05 852.099  13
  -7  -1  13 2164.10 748.601  13
  -7  -1  12 4078.21 1000.48  13
  -7   1  12 3974.43 1013.37  13
  -7   1  11 43660.2 3423.06  13
  -7  -1  11 44237.9 3362.88  13
  -7  -1  10 2377.67 1083.32  16
  -7  -1  10 2169.02 701.870   2
  -7   1  10 2254.18 854.738  13
   7   1 -10 1729.98 1039.19   1
  -7   1   9 521.394 362.392  13
  -7  -1   9 672.160 390.444   2
   7   1  -9 619.580 584.063   1
   7   1  -8 163.692 492.702   1
  -7   1   8 199.464 281.267  13
  -7  -1   8 455.329 378.483   2
   7  -1  -7 45783.0 5023.65  16
  -7   1   7 46051.0 3365.85  13
   7   1  -7 42211.0 4697.07   1
  -7  -1   7 45093.1 3034.55   2
   7  -1  -6 1063.95 860.155  16
   7   1  -6 419.608 253.751   1
  -7   1   6 638.574 358.512   2
  -7  -1   6 391.013 257.397   2
  -7  -1   5 8414.93 2112.11  16
  -7  -1   5 9394.66 1390.83   2
   7  -1  -5 11262.7 2643.95  16
  -7   1   5 10038.9 1368.88   2
  -7  -1   4 29.2416 211.729  16
  -7  -1   4 174.266 273.501   2
  -7   1   4 8.13752 101.592   2
   7  -1  -4 529.830 420.234  16
  -7  -1   3 4118.93 1625.70  16
  -7  -1   3 7302.75 1472.79   2
   7  -1  -3 4232.90 1629.12  16
  -7   1   3 5102.09 1115.08   2
   7  -1  -2 3382.31 724.203  10
  -7  -1   2 2917.44 1292.38  16
  -7  -1   2 3041.50 820.888   2
  -7   1   2 2741.81 708.497   2
  -7   1   1 3074.07 752.677   2
  -7  -1   1 3300.04 1415.40  16
  -7  -1   1 3532.23 935.273   2
   7  -1  -1 3639.97 769.588  10
  -7  -1   0 24842.8 3994.76  16
  -7   1   0 27464.9 2277.29   2
   7  -1   0 29241.5 2209.71  10
  -7  -1   0 29664.0 2756.46   2
   7  -1   1 518.800 304.633  10
  -7   1  -1 253.126 216.425   2
  -7  -1  -1 270.397 175.564   2
   7  -1   2 20841.4 1959.57  10
  -7   1  -2 18839.4 1895.76   2
  -7   1  -3 60412.5 3478.87   2
   7  -1   3 62757.0 3556.15  10
  -7   1  -4 6852.09 1196.12   2
   7  -1   4 6626.99 1174.87  10
   7  -1   5 49717.8 3354.79  10
  -7   1  -5 48057.0 3180.79   2
   7   1   5 45098.8 4063.25  10
   7   1   6 10056.7 1759.52  10
   7  -1   6 10962.8 1622.22  10
   7  -1   7 890.307 195.522  10
   7   1   7-187.394 904.195  10
   7  -1   8 7024.78 1268.74  10
   7   1   8 5969.88 1166.97  10
   7  -1   9 632.709 360.893  10
   7   1   9 163.191 1058.27  10
   7  -1  10 1729.13 868.114  10
   7   1  10-137.615 1031.60  10
   7  -1  11 2858.78 1348.93  10
   7   1  11-489.687 1261.13  10
   7  -1  12 1522.12 1105.41  10
   7   1  12-804.273 1229.70  10
   7  -1  13 4892.96 1634.74  10
   7   1  13 1648.54 317.792  10
   7  -1  14 1349.43 1000.19  10
   7   1  14-438.741 1152.44  10
   7  -1  15 45571.9 4669.79  10
   7   1  15 39195.4 4606.32  10
   7  -1  16 594.064 832.746  10
   7   1  16-36.1165 118.677   8
   7   1  16 80.5522 367.366   7
   7   1  16-1076.72 1352.23  10
   7  -1  17 3744.08 1530.89  10
   7   1  17 2342.88 887.342   8
   7   1  17 2368.34 904.392   7
   7  -1  18 5880.30 1969.05  10
   7   1  18 4166.42 1193.00   8
   7   1  18 3938.38 1174.09   7
   7   1  19 2717.03 979.176   8
   7  -1  19 2935.88 1030.86   8
   7   1  19 3072.13 1075.99   7
   7  -1  19 4409.96 1729.85  10
   7   1  20 133.015 239.727   8
   7  -1  20 374.006 435.061   8
   7   1  20 188.381 364.710   7
   7  -1  21 837.860 578.358   8
   7   1  21 698.057 500.665   8
   7   1  21 971.943 605.439   7
   7  -1  22 132.745 387.704   8
   7   1  22-28.7746 178.353   7
   7   1  22-424.814 197.409   8
   7   1  23 5882.72 1416.69   8
   7  -1  23 6176.09 1395.07   8
   7   1  23 6313.68 1470.36   7
   7   1  24 1793.94 735.227   8
   7  -1  24 2169.57 780.305   8
   7  -1  25 60.6624 193.646   8
   7   1  25 161.567 124.956   8
  -7  -1 -26-193.615 585.528   4
   7  -1  26 547.220 382.044   8
   7   1  26 558.252 343.022   8
   7   1  27 790.484 403.849   8
   7  -1  27 1236.63 542.790   8
  -7  -1 -27 794.207 225.277   4
   7  -1  28 733.679 356.219   8
  -7  -1 -28 831.306 344.040   4
   7  -1  29 896.408 369.393   8
  -7  -1 -29 762.635 338.640   4
  -7   2  34 867.355 411.652  11
  -7   2  33-93.1174 215.799   7
  -7  -2  33 131.921 170.110  11
  -7   2  33 73.6667 77.4035  11
  -7  -2  32-103.426 70.8214  11
  -7   2  32 159.922 205.160  11
  -7   2  32 86.3581 157.905   7
  -7   2  31 335.579 275.321   7
  -7  -2  31 143.201 25.7732  11
  -7   2  31 364.791 322.060  11
  -7   2  30 307.427 229.724   7
  -7  -2  30 543.297 456.119  11
  -7   2  30-75.0463 208.576  11
  -7   2  29 278.070 198.984   7
  -7  -2  29 373.669 320.573  11
  -7   2  29 622.545 434.491  11
  -7  -2  28 2690.52 976.291  11
  -7   2  28 2272.64 871.260  11
  -7   2  28 1876.82 781.223   7
  -7   2  27 183.240 257.499   7
  -7   2  27 223.520 318.142  11
  -7  -2  27 100.504 177.484  11
  -7  -2  26 3884.45 1136.11  11
  -7   2  26 2883.80 1009.01  11
  -7   2  26 3217.15 974.321   7
  -7   2  25 1100.03 616.328   7
  -7  -2  25 1190.68 666.030  11
  -7   2  25 1208.76 698.485  11
  -7   2  24 281.644 555.960  13
  -7  -2  24 477.814 419.595  11
  -7   2  24 237.799 333.750  11
  -7   2  24 323.993 420.782   7
  -7  -2  23 1437.70 695.750   9
  -7   2  23 1390.60 935.802  13
  -7  -2  23 1334.36 705.185  11
  -7   2  23 1217.29 608.623  11
  -7  -2  22 11424.5 1649.79   9
  -7   2  22 10127.2 2392.49  13
  -7  -2  22 11618.9 1899.03  11
  -7   2  22 11070.8 1858.11  11
  -7  -2  21 3595.45 946.435   9
  -7   2  21 3685.45 1369.00  13
  -7   2  21 4590.77 1163.30  11
  -7   2  20 1198.86 887.607  13
  -7   2  19-266.376 453.708  13
  -7   2  18 5861.62 1673.60  13
  -7   2  17 24770.6 3265.20  13
   7   2 -16 6156.35 1415.99  14
  -7   2  16 5958.22 1602.35  13
   7   2 -15 1949.44 802.736  14
  -7   2  15 1942.37 871.659  13
   7   2 -14 5638.48 1345.21  14
  -7   2  14 5793.45 1475.11  13
  -7  -2  14 5516.50 1230.94  13
  -7   2  13 10497.9 1876.24  13
  -7  -2  13 10814.5 1672.43  13
   7   2 -13 10256.8 1755.41  14
   7   2 -12 29656.0 2891.29  14
  -7   2  12 30553.3 3094.60  13
  -7  -2  12 30918.6 2766.32  13
  -7  -2  11 9734.50 1556.33  13
  -7   2  11 9780.82 1683.75  13
  -7  -2  11 10563.0 1526.23   2
  -7   2  10 56110.6 3919.96  13
  -7  -2  10 56104.2 3474.76   2
  -7   2   9 3179.09 912.274  13
  -7  -2   9 3329.18 838.526   2
  -7  -2   8 31638.7 2576.43   2
  -7   2   8 29646.7 2631.69  13
  -7   2   7 414.841 271.223  13
  -7  -2   7 548.230 305.610   2
  -7  -2   6 13794.2 1704.75   2
  -7   2   6 13919.1 1793.85  13
  -7  -2   5 851.067 463.201   2
  -7   2   5 1068.44 470.205  13
  -7  -2   4 4163.97 962.603   2
  -7   2   4 4129.76 923.292  13
  -7   2   3 1959.24 599.034  13
  -7  -2   3 1855.24 674.349   2
  -7  -2   2 251.206 264.009   2
  -7  -2   1 28383.4 2697.70   2
   7  -2  -1 29284.3 2006.86  10
  -7  -2   0 44090.2 3494.04   2
   7  -2   0 43308.2 2580.15  10
   7  -2   1 35196.0 2501.66  10
   7  -2   2 1810.57 603.251  10
   7  -2   3 52551.6 3349.54  10
   7  -2   4 1211.61 576.216  10
   7  -2   5 11913.1 1746.21  10
   7  -2   6 19608.9 2239.42  10
   7  -2   7 5264.62 1189.28  10
   7  -2   8 13900.1 2068.77  10
   7  -2   9 3806.78 1030.15  10
   7  -2  10 7027.70 1551.22  10
   7  -2  11 1558.83 589.730  10
   7  -2  12 347.555 384.033  10
   7  -2  13-1.63963 510.847  10
   7  -2  14 9852.19 1954.74  10
   7  -2  15 3224.86 925.282  10
   7   2  15 3372.02 974.387   8
   7   2  15 3484.12 1025.08   7
   7   2  16 9608.47 1719.46   8
   7   2  16 9580.82 1793.14   7
   7  -2  16 12631.0 2611.78  10
   7  -2  17 2068.46 1284.86  10
   7   2  17 782.534 444.212   8
   7   2  17 884.047 561.730   7
   7  -2  18 3026.01 1363.02  10
   7   2  18 1833.85 760.790   8
   7   2  18 2268.38 1023.56   7
   7   2  19 880.889 595.741   8
   7   2  19 990.338 640.902   7
   7   2  20 2723.71 970.587   8
   7  -2  20 3754.29 1131.73   8
   7   2  20 2393.68 869.636   7
   7   2  21 224.504 260.886   8
   7  -2  21 530.800 498.395   8
   7   2  21 429.530 447.288   7
   7   2  22-114.113 274.844   8
   7  -2  22 270.740 435.848   8
   7   2  22 64.4123 263.716   7
   7   2  23 1470.62 627.484   8
   7  -2  23 772.540 409.660   8
   7   2  23 1346.17 650.321   7
   7  -2  24 425.752 381.585   8
   7  -2  25-105.171 333.795   8
  -7  -2 -26 1860.08 533.970   4
   7  -2  26 2574.93 756.720   8
   7  -2  27 172.489 206.971   8
  -7  -2 -27-667.815 460.606   4
   7  -2  28 148.303 153.645   8
  -7  -2 -28-158.303 231.443   4
  -7   3  33-28.2933 115.423   7
  -7   3  32-23.7243 117.975   7
  -7   3  31 207.669 265.691   7
  -7   3  30-29.3699 151.455   7
  -7   3  29-0.20319 133.838   7
  -7   3  29 151.365 202.037  11
  -7   3  28 119.293 117.897   7
  -7   3  28 131.751 190.404  11
  -7   3  27 194.329 276.168   7
  -7   3  27 300.177 325.150  11
  -7   3  26 614.474 485.152   7
  -7   3  26 269.273 383.888  11
  -7   3  25 1057.32 613.917   7
  -7   3  25 1035.65 615.202  11
  -7   3  24 1159.05 646.647  11
  -7   3  24 887.525 607.117   7
  -7  -3  23 3965.19 1091.31   9
  -7   3  23 4185.08 1214.53   7
  -7  -3  22 1646.54 747.586   9
  -7   3  22 1422.71 833.338  13
  -7  -3  21 3854.64 1040.18   9
  -7   3  21 4031.98 1431.05  13
  -7  -3  20 344.919 345.180   9
  -7   3  20 283.461 419.393  13
  -7  -3  19 5641.39 1179.93   9
   7   3 -19 6049.47 1179.07   6
  -7   3  19 4447.50 1515.60  13
  -7  -3  18 2107.22 634.255   9
   7   3 -18 2200.89 834.906  14
  -7   3  18 2479.90 1131.58  13
   7   3 -17 438.746 444.426  14
  -7   3  17 277.054 416.747  13
   7   3 -16 4631.13 1373.37  14
  -7   3  16 3981.77 1336.67  13
   7   3 -15 20405.0 2913.21  14
  -7   3  15 17588.8 2684.12  13
   7   3 -14 10197.1 1995.55  14
  -7   3  14 9301.98 1912.91  13
  -7   3  13 3694.92 1198.90  13
   7   3 -13 4341.50 1226.79  14
   7   3 -12 725.716 527.124  14
  -7   3  12 672.115 570.788  13
   7   3 -11 27114.8 3051.44  14
  -7   3  11 24154.5 2801.01  13
   7   3 -10 1220.79 703.068  14
  -7   3  10 1195.32 757.903  13
   7   3  -9 25048.9 2835.97  14
  -7   3   9 24006.1 2558.78  13
  -7   3   8 1988.81 684.979  13
  -7  -3   8 2224.38 711.171   2
  -7   3   7 506.529 296.261  13
  -7  -3   7 449.510 285.269   2
  -7  -3   6 5433.53 1117.94   2
  -7  -3   5 2458.03 733.136   2
  -7  -3   4 453.966 418.597   2
  -7  -3   3 28086.3 2688.69   2
  -7  -3   2 11903.6 1799.76   2
  -7  -3   1 5751.94 1277.97   2
  -7  -3   0 3951.38 1101.63   2
  -7  -3  -1 6922.08 1466.39   2
   7  -3   1 8261.54 1316.80  10
   7  -3   2 41691.8 2965.16  10
   7  -3   3 22158.2 2314.26  10
   7  -3   4 7843.85 1469.30  10
   7  -3   5 57452.9 4051.30  10
   7  -3   6 16161.1 2293.90  10
   7  -3   7 638.710 683.023  10
   7  -3   8 1599.27 893.662  10
   7  -3   9 7157.94 1663.20  10
   7  -3  10 359.537 473.848  10
   7  -3  11 10255.1 1990.85  10
   7  -3  12 153.557 170.903  10
   7  -3  13 1111.91 393.306  10
   7   3  13 1604.19 709.545   7
  -7   3 -13 1443.70 554.559  15
  -7   3 -14 212.791 243.709  15
   7   3  14 265.257 268.934   7
   7  -3  15-143.106 677.331  10
  -7   3 -15 70.6161 118.756  15
   7   3  15 153.739 219.840   7
   7  -3  16 240.878 593.352  10
   7   3  16 531.823 402.379   7
  -7   3 -16 600.274 300.118  15
   7   3  17 3453.65 1114.38   7
  -7   3 -17 2960.46 855.232  15
   7   3  18 1860.35 794.422   7
  -7   3 -18 1934.78 668.175  15
   7   3  19 2596.45 964.069   7
  -7   3 -19 2653.97 748.058  15
   7   3  20 237.775 377.327   7
   7  -3  20 413.762 409.301   8
   7  -3  21 334.670 283.526   8
   7   3  21 153.049 193.530   7
   7  -3  22 1493.77 646.419   8
   7   3  22 1254.03 671.808   7
   7  -3  23 570.466 398.509   8
   7  -3  24 35.2333 149.642   8
   7  -3  25 111.169 33.8280   8
  -7  -3 -25-470.821 461.501   4
   7  -3  26 38.6031 123.201   8
  -7  -3 -26-409.705 389.337   4
  -7  -3 -27 720.295 328.610   4
  -7   4  31-64.1282 153.656   7
  -7   4  30-47.2476 34.8873   7
  -7   4  29 78.5715 56.6000   7
  -7   4  28 273.997 252.006   7
  -7   4  27 330.042 293.215   7
  -7   4  26 134.745 173.211   7
  -7   4  25 158.960 238.833   7
  -7   4  24 406.754 450.622   7
   7   4 -23 1448.24 451.033  15
  -7   4  23 1852.78 821.029   7
  -7  -4  22 821.374 600.317   9
  -7   4  22 904.280 583.503   7
  -7  -4  21 821.389 560.143   9
  -7   4  21 484.019 341.528   7
  -7  -4  20 361.617 484.928   9
   7   4 -19 2705.49 1071.40  14
  -7   4  19 2793.03 1135.14  13
   7   4 -19 3442.97 939.635   6
  -7  -4  19 3144.03 972.967   9
   7   4 -18 821.499 594.679  14
   7   4 -18 1292.89 624.238   6
  -7  -4  18 1213.22 627.442   9
  -7   4  18 578.370 483.856  13
   7   4 -17-605.853 784.747  14
  -7   4  17 237.948 348.155  13
   7   4 -17 85.4190 138.510   6
  -7  -4  17-130.767 320.723   9
  -7  -4  16-323.864 483.860   9
   7   4 -16-311.544 728.818  14
  -7   4  16 155.896 276.160  13
   7   4 -16-178.678 199.267   6
  -7  -4  15-606.656 576.186   9
   7   4 -15-78.2572 469.690  14
   7   4 -15-160.481 277.345   6
   7   4 -14 427.364 558.081  14
   7   4 -13 8363.07 1929.37  14
   7   4 -12 16096.6 2659.05  14
   7   4 -11 212.209 331.735  14
   7   4 -10 640.535 437.121  14
   7   4  -9-32.5114 551.646  14
   7   4  -8 10169.6 2017.36  14
   7   4  -7 1363.42 749.662  14
   7   4  -6 17590.4 2627.10  14
   7   4  -5 2102.78 818.898  14
   7   4  -4 18261.9 2648.58  14
   7   4  -3 829.850 484.147  14
   7   4  -2 9836.94 1956.22  14
   7   4  -1-222.048 453.306  14
  -7  -4   1 101.908 215.687   2
  -7  -4   0 3626.37 1143.43   2
   7   4   0 3506.80 1157.03  14
  -7  -4  -1 929.029 545.875   2
   7   4   1 407.275 181.849  14
  -7  -4  -2 4475.58 1329.71   2
   7   4   2 4360.67 1276.75  14
  -7  -4  -3 2022.18 747.631   2
   7  -4   4 1637.19 863.525  10
   7  -4   5 6928.68 1627.98  10
   7  -4   6 8430.95 1773.61  10
   7  -4   7 2113.95 1050.20  10
   7  -4   8 643.513 802.184  10
   7  -4   9 804.096 699.563  10
  -7   4  -9 601.793 376.754  15
  -7   4 -10 6372.79 1261.56  15
   7  -4  10 6408.97 1721.64  10
   7  -4  11 326.211 547.904  10
  -7   4 -11-3.10264 156.543  15
   7  -4  12 593.869 519.776  10
  -7   4 -12 985.327 486.398  15
   7  -4  13 1058.06 637.726  10
  -7   4 -13 845.201 477.625  15
  -7   4 -14 13477.6 1900.52  15
  -7   4 -15-309.349 381.183  15
   7   4  15 189.826 348.049   7
   7   4  16 303.152 255.197   7
  -7   4 -16 249.368 198.410  15
  -7   4 -17 79.7071 144.282  15
   7   4  17 112.361 83.3339   7
   7   4  18 2231.82 829.262   7
  -7   4 -18 1920.74 731.362  15
   7   4  19 604.021 435.352   7
  -7   4 -19 87.3502 100.804  15
   7   4  20 3415.82 1010.40   7
  -7   4 -20 2537.35 706.347  15
  -7  -4 -21-393.159 532.864   4
  -7   4 -21 699.799 410.602  15
  -7   4 -22 410.823 320.854  15
  -7  -4 -22-544.975 479.690   4
  -7  -4 -23-188.794 272.133   4
  -7  -4 -24-124.218 174.038   4
  -7  -4 -25 77.9321 71.2139   4
  -7   5  28 146.032 95.7123   7
  -7   5  27 1422.83 552.114   7
   7   5 -26 272.291 244.006  15
  -7   5  26 10.7238 157.864   7
  -7   5  25 358.376 307.005   7
   7   5 -25 362.926 264.106  15
   7   5 -24 2277.60 668.806  15
  -7   5  24 2870.64 857.299   7
   7   5 -23 912.803 414.061  15
  -7   5  23 1532.44 603.545   7
  -7   5  22 357.987 264.210   7
   7   5 -22 11.8191 351.070  15
  -7   5  21 3556.89 977.524   7
   7   5 -21 2509.28 708.881  15
  -7  -5  20 465.307 430.961   9
  -7   5  20 64.7127 288.029   7
  -7  -5  19 1728.82 724.099   9
  -7   5  19 1213.36 562.122   7
   7   5 -19 2047.70 730.079   6
  -7  -5  18 914.146 571.074   9
  -7   5  18 721.741 459.469   7
   7   5 -18 1102.95 588.392   6
  -7  -5  17 1081.66 474.442   9
   7   5 -17 1738.25 684.138   6
  -7  -5  16 663.046 450.423   9
   7   5 -16 534.528 324.867   6
  -7  -5  15 1641.62 604.414   9
   7   5 -15 983.528 542.337  14
   7   5 -15 1498.75 461.844   6
  -7  -5  14-700.894 530.840   9
   7   5 -14-658.121 570.566   6
   7   5 -14-84.4155 448.180  14
   7   5 -13 36.6755 501.900  14
  -7  -5  13 256.962 417.303   9
   7   5 -13 127.670 309.485   6
  -7   5  12 802.707 616.783   3
   7   5 -12-356.203 837.754  14
   7   5 -12-875.489 681.920   6
  -7   5  11 5340.46 1315.39   3
   7   5 -11 3253.05 1334.38  14
   7   5 -11 5143.55 1197.29   6
   7   5 -10 1149.99 1005.80  14
  -7   5  10 2852.95 1014.55  12
   7   5 -10 1465.46 681.859   6
  -7   5  10 922.941 570.565   3
  -7   5   9 6718.14 1334.49   3
   7   5  -9 6452.36 1834.09  14
  -7   5   9 8825.91 1400.17  12
   7   5  -9 7112.82 1373.09   6
  -7   5   8 2536.99 810.588   3
   7   5  -8 2897.69 1373.28  14
  -7   5   8 3793.01 978.598  12
   7   5  -8 2517.56 785.072   6
   7   5  -7 439.851 663.211  14
  -7   5   7 43.5847 174.562   3
   7   5  -7-192.317 256.803   6
  -7   5   6 969.762 587.758  12
   7   5  -6 699.329 819.010  14
   7   5  -6-65.8066 297.523   6
  -7   5   5 3271.50 818.481   3
   7   5  -5 3646.27 1368.98  14
  -7   5   5 4374.92 958.478  12
   7   5  -5 3288.84 853.932   6
  -7   5   4 884.489 448.860   3
   7   5  -4 1936.93 1104.21  14
  -7   5   4 1381.80 557.173  12
   7   5  -4 757.852 297.040   6
   7   5  -3 10464.9 2336.99  14
  -7   5   3 10931.3 1499.32  12
   7   5  -3 12203.0 1825.42   6
   7   5  -2 1981.16 1101.31  14
  -7   5   2 1570.42 531.564  12
   7   5  -2 2756.90 971.915   6
   7   5  -1 6606.09 1859.44  14
  -7   5   1 6308.70 1094.52  12
   7   5  -1 7639.80 1560.28   6
  -7   5   0 234.687 348.363  12
   7   5   0 1250.93 619.099   6
  -7   5  -1-556.715 529.572  12
   7   5   1-150.927 179.407   6
  -7   5  -2 1458.06 443.102  12
   7   5   2 2373.51 815.661   6
  -7   5  -3 37135.4 3060.72  15
  -7   5  -3 32602.1 2584.76  12
   7   5   3 36741.5 3530.46   6
  -7   5  -4 358.815 174.788  15
  -7   5  -4-490.492 508.978  12
   7   5   4-50.7597 429.392   6
  -7   5  -5 964.166 498.666  15
   7   5   5 269.024 471.615   6
  -7   5  -6-141.722 289.005  15
   7   5   6 75.8443 399.472   6
  -7   5  -7-95.6943 272.554  15
   7   5   7-538.620 642.668   6
   7   5   8 404.112 203.923   6
  -7  -5  -8 302.768 219.252   2
  -7   5  -8 750.988 398.365  15
   7   5   9 1312.02 434.255   6
   7  -5   9 2676.33 1169.14  10
  -7   5  -9 2137.46 718.871  15
   7   5  10 220.640 427.526   6
  -7   5 -10 1191.49 572.060  15
  -7   5 -11 2429.33 791.966  15
  -7   5 -12 451.369 217.571  15
  -7   5 -13 923.035 480.289  15
  -7   5 -14 2166.96 762.111  15
  -7   5 -15 79.7944 152.077  15
  -7   5 -16 382.049 235.375  15
  -7   5 -17 564.186 283.795  15
  -7   5 -18 362.610 319.320  15
   7   5  19 265.023 227.145   6
  -7   5 -19 230.228 212.410  15
   7   5  20 602.278 307.117   6
  -7   5 -20 448.143 312.794  15
   7   5  21 154.695 164.599   6
  -7   5 -21 444.618 342.006  15
   7   5  22 221.007 162.919   6
   7   5  23-175.121 145.282   6
   7   6 -25 484.315 292.577  15
   7   6 -24 90.4372 110.184  15
   7   6 -23 582.720 318.583  15
   7   6 -22 198.280 174.949  15
   7   6 -21-83.2088 135.002  15
   7   6 -20-115.489 206.938  15
   7   6 -19-178.575 350.352  15
   7   6 -18-388.692 444.973  15
   7   6 -18 953.449 594.097   6
  -7  -6  17 1299.18 573.875   9
   7   6 -17 1796.87 706.300   6
   7   6 -16 955.760 555.045   6
   7   6 -15 2585.29 755.102   6
   7   6 -14-254.008 441.533   6
   7   6 -13-449.916 580.986   6
   7   6 -12 1908.81 456.961   6
   7   6 -11-1342.15 878.239   6
   7   6 -10 1512.42 751.401   6
  -7   6   9 6042.97 1476.74  12
   7   6  -9 1825.19 979.208   6
  -7   6   8 6719.29 1541.03  12
   7   6  -8 3536.12 1090.05   6
  -7   6   7 803.217 629.828   3
   7   6  -7 296.608 460.450   6
  -7   6   6 2064.61 845.105   3
   7   6  -6 1736.26 757.919   6
  -7   6   5 842.824 589.906   3
   7   6  -5-170.568 479.470   6
  -7   6   4 5283.28 1188.88   3
  -7   6   4 6431.71 1442.17  12
   7   6  -4 5031.23 1133.41   6
  -7   6   3 3900.14 992.204   3
  -7   6   3 4472.18 1192.67  12
   7   6  -3 3046.48 815.022   6
  -7   6   2 3149.59 858.255   3
   7   6  -2 1769.85 424.520   6
  -7   6   1 502.708 487.776  12
   7   6  -1-1267.39 892.958   6
  -7   6   0 2120.42 763.239  12
   7   6   0 114.134 646.413   6
  -7   6  -1 296.295 271.093  12
   7   6   1 2449.58 1166.50   6
  -7   6  -2 647.744 381.982  12
   7   6   2 2514.01 1118.37   6
  -7   6  -3-123.867 348.066  12
   7   6   3 1725.15 952.762   6
  -7   6  -4-420.412 342.806  12
  -7   6  -4-69.5694 302.596  15
  -7   6  -5-450.041 436.162  12
  -7   6  -5 231.923 225.619  15
   7   6   5 464.143 553.021   6
  -7   6  -6 1441.96 576.630  15
  -7   6  -6 204.179 173.954  12
   7   6   6 2077.87 877.942   6
  -7   6  -7 2474.92 452.357  12
  -7   6  -7 3397.90 934.534  15
   7   6   7 3521.18 1093.48   6
  -7   6  -8 604.705 419.764  15
  -7   6  -8-359.721 417.939  12
   7   6   8 1159.39 647.324   6
  -7   6  -9 586.389 373.505  15
  -7   6  -9-595.704 423.190  12
   7   6   9-57.7130 372.284   6
  -7   6 -10 32.0602 125.409  15
   7   6  10-300.889 474.995   6
  -7   6 -11 247.207 298.565  15
   7   6  11 230.976 160.620   6
  -7   6 -12 364.148 254.502  15
  -7   6 -12-231.550 244.993  12
   7   6  12 349.963 296.933   6
  -7   6 -13 496.567 245.646  15
   7   6  13 247.546 73.2260   6
  -7   6 -14 711.752 421.603  15
   7   6  14 483.287 303.298   6
  -7   6 -15 172.396 229.133  15
   7   6  15-162.321 160.348   6
  -7   6 -16 587.791 283.518  15
   7   6  16 943.583 461.027   6
  -7   6 -17 131.578 194.357  15
   7   6  17 216.230 275.988   6
  -7   6 -18 208.341 198.666  15
   7   6  18 106.333 165.198   6
  -7   6 -19 783.853 352.823  15
   7   6  19 844.175 346.785   6
   7   7 -21 331.796 252.115  15
   7   7 -20 164.129 162.812  15
   7   7 -19 230.007 254.074  15
   7   7 -18 203.542 177.162  15
   7   7 -17-314.667 293.540  15
   7   7 -16-111.986 260.786  15
   7   7 -16 1510.09 551.898   6
   7   7 -15-579.668 430.047  15
   7   7 -15 694.179 402.108   6
   7   7 -14-448.714 382.411  15
   7   7 -14 459.816 359.833   6
   7   7 -13-574.441 497.649  15
   7   7 -13 270.194 158.626   6
   7   7 -12 1026.19 341.614  15
   7   7 -12 1975.65 528.864   6
   7   7 -11-472.528 584.759  15
   7   7 -11-45.4465 259.060   6
   7   7 -10 92.4745 402.049  15
   7   7 -10 1044.19 195.927   6
   7   7  -8-733.520 724.032   6
   7   7  -7-1725.64 600.211   6
  -7   7   6 10662.0 1700.56  12
   7   7  -6 3405.67 1126.14   6
   7   7  -5 3373.65 1105.52   6
  -7   7   5 8601.55 1484.23  12
  -7   7   4 8153.26 1456.39  12
   7   7  -4 2970.27 1089.96   6
  -7   7   3 3127.12 1181.32  12
   7   7  -3 1520.46 813.546   6
  -7   7   2 4786.85 1269.24  12
   7   7  -2 1607.15 745.484   6
  -7   7   1 4445.54 1151.73  12
   7   7  -1-264.126 318.320   6
  -7   7   0 4547.21 1120.81  12
   7   7   0 177.605 196.291   6
  -7   7  -1 2063.70 875.671  12
   7   7   1-564.801 577.199   6
  -7   7  -2 2022.63 809.908  12
   7   7   2-943.572 655.344   6
  -7   7  -3 3466.05 918.978  12
   7   7   3 411.232 532.635   6
  -7   7  -4 3311.09 857.378  12
   7   7   4-186.187 622.985   6
  -7   7  -5 2593.09 711.762  12
   7   7   5-1162.08 815.788   6
  -7   7  -6 340.415 341.560  15
  -7   7  -6 1160.29 528.377  12
  -7   7  -7 982.922 441.249  15
  -7   7  -7 1537.50 489.459  12
  -7   7  -8 86.1014 115.805  15
  -7   7  -8 384.663 279.446  12
  -7   7  -9 39.5471 143.134  15
  -7   7  -9 452.931 298.442  12
  -7   7 -10 276.735 234.053  15
  -7   7 -10 420.299 229.551  12
   7   7  11-383.315 407.047   6
  -7   7 -11 78.9074 149.788  15
  -7   7 -12 14.4119 34.1962  15
  -7   7 -12 278.888 186.078  12
   7   7  12-211.599 261.366   6
  -7   7 -13 444.584 288.612  15
  -7   7 -13 418.062 227.094  12
   7   7  13 169.127 158.530   6
  -7   7 -14 53.7933 122.562  15
   7   7  14-47.0144 147.155   6
  -7   7 -15 572.879 317.764  15
   7   8 -12 1477.75 451.989   6
   7   8 -11 1091.49 394.329   6
   7   8 -10 752.194 354.721   6
   7   8  -9 296.872 252.776   6
   7   8  -8 1804.88 509.502   6
   7   8  -7 25.1308 166.155   6
   7   8  -6-587.160 376.345   6
   7   8  -5-916.202 500.677   6
  -7   8   1 5695.59 941.966  12
  -7   8   0 5184.90 913.524  12
   7   8   0 3130.96 868.070   6
  -7   8  -1 4975.26 904.524  12
   7   8   1 3370.20 841.734   6
  -7   8  -2 3868.97 753.788  12
   7   8   2 1455.42 576.386   6
  -7   8  -3 3040.25 683.122  12
   7   8   3 796.701 432.724   6
  -7   8  -4 2476.98 584.689  12
   7   8   4 466.788 296.823   6
  -7   8  -5 2221.05 517.809  12
   7   8   5 283.197 227.308   6
  -7   8  -6 2858.10 539.367  12
   7   8   6 317.668 140.521   6
  -7   8  -7 1338.02 364.904  12
  -8   0  35-148.418 134.067  11
  -8   0  34 1690.87 558.482  11
  -8   0  33 123.789 100.472  11
  -8   0  32 107.285 65.7811  11
  -8   0  31-49.8609 171.335  11
  -8   0  30 1654.50 726.684  11
  -8   0  29 331.831 413.611  11
  -8   0  28 317.991 370.968  11
  -8   0  27-99.5992 193.179  11
  -8   0  26 6196.52 1485.06  11
  -8   0  25-167.107 36.6967  13
  -8   0  25 271.498 392.768  11
  -8   0  24 1470.52 824.995  13
  -8   0  24 2717.81 1063.69  11
  -8   0  23-8.74023 56.1211  13
  -8   0  23 266.261 454.543  11
  -8   0  22 39984.1 4364.06  13
  -8   0  22 44316.8 3794.22  11
  -8   0  21 158.167 250.163  13
  -8   0  20 23.3958 283.331  13
  -8   0  19 94.6157 260.490  13
  -8   0  18 374.307 628.817  13
  -8   0  17-177.994 355.703  13
  -8   0  16 3845.45 1254.07  13
  -8   0  15 23.4352 172.547  13
  -8   0  14 17808.4 2374.46  13
  -8   0  13 69.5210 204.854  13
  -8   0  12 14462.4 2135.03  13
  -8   0  11 168.746 175.607  13
  -8   0  10 8481.95 1543.97  13
  -8   0   9 316.163 541.961  16
  -8   0   9 118.850 337.011   2
  -8   0   8 118250. 9223.42  16
  -8   0   8 108279. 5068.91   2
  -8   0   7 285.065 746.000  16
  -8   0   7 102.743 315.379   2
  -8   0   6 62266.3 6847.30  16
  -8   0   6 52531.2 3528.94   2
  -8   0   5 197.543 656.830  16
  -8   0   5-142.176 291.031   2
  -8   0   4 1786.85 618.899   2
  -8   0   4 2922.00 1544.67  16
  -8   0   3 525.388 744.523  16
  -8   0   3-117.662 190.892   2
  -8   0   2 9389.85 1519.58   2
  -8   0   2 12524.4 3085.27  16
  -8   0   1 98.4612 206.883   2
   8   0  -1-295.636 484.905  10
  -8   0   0 98123.0 5031.91   2
   8   0   0 95689.4 5158.66  10
  -8   0  -1-78.6835 148.046   2
   8   0   1-200.513 470.561  10
   8   0   2 1150.92 430.616  10
  -8   0  -2 1464.99 637.105   2
   8   0   3-226.242 453.778  10
  -8   0  -3-134.045 293.329   2
  -8   0  -4 164020. 7140.51   2
   8   0   4 173110. 7675.13  10
   8   0   5-125.278 277.768  10
   8   0   6 6539.55 1546.19  10
   8   0   7-177.538 282.905  10
   8   0   8 36093.2 3894.69  10
   8   0   9 0.85281 168.986  10
   8   0  10 154.210 297.566  10
   8   0  11 289.791 428.218  10
   8   0  12 169.771 447.873  10
   8   0  13-79.6325 320.819  10
   8   0  14 107.180 573.242  10
   8   0  15-342.410 993.544  10
   8   0  15 76.3562 185.471   8
   8   0  16 4526.03 1377.42  10
   8   0  16 5555.05 1391.39   8
   8   0  16 5755.51 1362.35   7
   8   0  17-355.132 427.507   8
   8   0  17-1746.67 1348.23  10
   8   0  18 7327.58 1675.14   8
   8   0  18 7774.36 2022.99  10
   8   0  19 42.4861 172.197   8
   8   0  20 20187.6 2694.92   8
   8   0  21-290.062 325.587   8
   8   0  22 321.754 322.128   8
   8   0  23-521.031 656.489   8
  -8   0 -23-707.896 697.797   4
   8   0  24 134.780 218.197   8
  -8   0 -24-167.570 467.360   4
   8   0  25 89.1561 123.104   8
  -8   0 -25-291.025 431.616   4
   8   0  26 458.300 284.471   8
  -8   0 -26 648.959 351.656   4
   8   0  27-313.930 299.712   8
  -8   0 -27 119.848 146.881   4
  -8   0 -28 535.930 295.039   4
  -8   1  35 251.831 225.541  11
  -8  -1  34 63.8353 150.344  11
  -8   1  34 43.2766 59.8085  11
  -8   1  33 345.382 300.756  11
  -8  -1  33-202.261 321.712  11
  -8   1  32 89.3283 109.337   7
  -8   1  32 94.4487 140.719  11
  -8   1  31-29.0954 227.051   7
  -8  -1  31 103.983 202.706  11
  -8   1  31-210.236 330.437  11
  -8   1  30-60.9160 127.992   7
  -8  -1  30-118.039 107.516  11
  -8   1  30 141.789 178.710  11
  -8  -1  29 184.922 255.506  11
  -8   1  29 6.74098 245.026  11
  -8   1  29 260.351 351.210   7
  -8   1  28 219.305 213.423   7
  -8  -1  28-3.73021 97.7805  11
  -8   1  28 29.5066 129.425  11
  -8   1  27 1077.17 617.636   7
  -8  -1  27 1456.98 812.217  11
  -8   1  27 1641.62 816.705  11
  -8   1  26 481.076 417.653   7
  -8  -1  26 580.968 499.308  11
  -8   1  26 770.597 563.729  11
  -8   1  25 540.759 471.616   7
  -8  -1  25-62.9760 168.690  11
  -8   1  25 267.493 366.573  11
  -8   1  24 303.480 251.657  13
  -8  -1  24 564.161 602.275  11
  -8   1  24 726.071 577.134  11
  -8   1  23 11232.7 2463.48  13
  -8  -1  23 12387.9 2101.51  11
  -8   1  23 11828.2 1960.12  11
  -8  -1  22 1295.69 661.022   9
  -8   1  22 685.001 580.625  13
  -8  -1  22 625.538 521.395  11
  -8  -1  22 562.736 385.184  13
  -8   1  22 369.740 94.8128  11
  -8   1  21 1655.93 970.391  13
  -8  -1  21 1709.78 819.913  13
  -8   1  20 10697.1 2270.89  13
  -8  -1  20 9686.47 1999.62  13
  -8   1  19 14318.9 2612.44  13
  -8  -1  19 12990.1 2252.92  13
  -8   1  18 7548.08 1813.42  13
  -8  -1  18 7683.71 1680.18  13
  -8   1  17 2747.48 1094.62  13
  -8  -1  17 2419.65 922.564  13
  -8   1  16 12209.5 2197.19  13
  -8  -1  16 10543.5 1933.41  13
  -8   1  15 2164.53 964.761  13
  -8  -1  15 1790.55 764.729  13
  -8   1  14 398.194 182.525  13
  -8  -1  14 322.082 135.318  13
  -8   1  13 6458.19 1477.08  13
  -8  -1  13 5987.96 1355.54  13
  -8   1  12 434.457 431.109  13
  -8  -1  12 430.788 370.642  13
  -8   1  11 139993. 6676.95  13
  -8  -1  11 133126. 6145.62  13
  -8  -1  11 137392. 5920.63   2
  -8   1  10 196.807 281.280  13
  -8  -1  10 205.619 219.646   2
  -8  -1   9 13364.0 3021.00  16
  -8   1   9 14127.9 2031.47  13
  -8  -1   9 14292.6 1839.92   2
  -8  -1   8 28852.0 4281.60  16
   8   1  -8 25586.2 4090.10   1
  -8   1   8 30182.0 2954.99  13
  -8  -1   8 27739.3 2553.15   2
  -8  -1   7 809.041 735.194  16
  -8   1   7 896.926 518.231   2
   8   1  -7 503.228 545.237   1
  -8  -1   7 892.005 489.859   2
  -8  -1   6 2049.51 691.991   2
  -8  -1   6 1514.71 991.884  16
  -8   1   6 2162.24 718.501   2
  -8  -1   5 10630.3 1643.13   2
  -8   1   5 10782.9 1538.26   2
  -8  -1   4 5928.72 1181.50   2
  -8   1   4 5677.56 1082.33   2
  -8  -1   3 14280.1 2044.06   2
  -8   1   3 12534.9 1688.97   2
  -8   1   2 12056.1 1618.65   2
  -8  -1   2 13499.1 1895.45   2
   8  -1  -2 16767.7 1841.51  10
  -8   1   1 33006.5 2670.21   2
  -8  -1   1 36599.4 3189.80   2
   8  -1  -1 42384.8 2994.16  10
   8  -1   0 1630.01 594.906  10
  -8   1   0 1194.65 479.869   2
  -8  -1   0 1565.48 654.108   2
  -8  -1  -1 68299.8 4614.35   2
  -8   1  -1 62080.5 3754.71   2
   8  -1   1 70982.6 3940.60  10
  -8   1  -2 4531.87 972.159   2
  -8  -1  -2 4741.70 1182.36   2
   8  -1   2 5945.44 1232.19  10
  -8   1  -3 2043.63 673.855   2
   8  -1   3 2884.20 927.544  10
  -8   1  -4 18068.0 2051.54   2
   8  -1   4 20980.7 2328.42  10
   8  -1   5 41791.5 3361.50  10
   8  -1   6 473.998 698.880  10
   8   1   6-1572.91 1210.32  10
   8   1   7 105931. 6722.85  10
   8  -1   7 113095. 6013.37  10
   8  -1   8 1165.90 893.445  10
   8   1   8-675.384 1167.21  10
   8  -1   9 3675.41 1412.28  10
   8   1   9 2344.25 604.429  10
   8  -1  10 4390.33 1464.18  10
   8   1  10 2378.16 328.080  10
   8  -1  11 3700.87 1465.53  10
   8   1  11 1267.89 669.872  10
   8  -1  12 660.708 834.933  10
   8   1  12-1380.77 1369.59  10
   8  -1  13 699.178 855.563  10
   8   1  13-922.819 1257.76  10
   8  -1  14 6548.15 2009.33  10
   8   1  14 3376.42 1041.39  10
   8   1  15 27280.6 2915.59   8
   8  -1  15 27228.0 2894.95   8
   8   1  15 23557.4 2772.65   7
   8  -1  15 30126.0 4104.06  10
   8  -1  16 586.411 835.395  10
   8  -1  16 347.911 413.757   8
   8   1  16 367.839 392.233   7
   8  -1  17 440.613 629.877  10
   8   1  17 505.883 372.774   8
   8  -1  17 474.722 492.676   8
   8   1  17 738.483 547.428   7
   8  -1  18 197.523 513.297  10
   8   1  18 188.385 205.254   8
   8  -1  18 248.178 193.214   8
   8   1  18 303.116 391.888   7
   8   1  19 795.256 495.411   8
   8  -1  19 649.017 361.969   8
   8   1  19 1482.79 857.055   7
  -8   1 -19 1015.32 516.287   4
   8   1  20 3804.59 1175.22   8
   8  -1  20 3400.78 1062.09   8
   8   1  20 3955.33 1212.78   7
  -8   1 -20 3179.56 833.711   4
   8   1  21 3225.16 1048.35   8
   8  -1  21 3273.93 1063.83   8
  -8   1 -21 3037.77 909.655   4
   8  -1  22 121.579 91.8190   8
   8   1  22 650.353 577.275   8
   8   1  23 2542.60 860.170   8
   8  -1  23 2667.32 866.649   8
  -8  -1 -24-206.763 560.362   4
   8   1  24 374.913 290.359   8
   8  -1  24 672.337 350.748   8
   8   1  25 29.3252 268.353   8
   8  -1  25 68.0743 168.972   8
  -8  -1 -25-504.321 563.504   4
   8  -1  26 645.520 396.924   8
  -8  -1 -26 116.508 199.250   4
   8  -1  27 308.982 217.203   8
  -8  -1 -27 690.924 347.430   4
   8  -1  28 691.221 323.356   8
  -8  -1 -28 753.993 333.284   4
  -8   2  34 1055.67 397.725  11
  -8   2  33-259.619 239.205   7
  -8  -2  33 182.277 200.432  11
  -8   2  33 37.3409 128.143  11
  -8   2  32 37.5780 81.1501   7
  -8  -2  32 177.693 157.577  11
  -8   2  32 53.9787 218.963  11
  -8   2  31 55.8199 77.8695   7
  -8  -2  31 16.0813 244.667  11
  -8   2  31 375.087 419.327  11
  -8   2  30 387.169 329.865   7
  -8  -2  30 118.748 218.928  11
  -8   2  30 103.020 87.7925  11
  -8  -2  29 174.586 57.6081  11
  -8   2  29 44.8881 275.805   7
  -8   2  29 162.538 358.133  11
  -8   2  28 231.066 301.173   7
  -8  -2  28 398.571 288.677  11
  -8   2  28 527.684 376.412  11
  -8   2  27 142.748 261.026   7
  -8  -2  27 453.535 505.561  11
  -8   2  27 240.817 323.090  11
  -8   2  26 2445.09 939.104  11
  -8  -2  26 2450.12 889.901  11
  -8   2  26 2072.32 792.832   7
  -8   2  25 424.447 416.496   7
  -8  -2  25 410.359 362.001  11
  -8   2  25 838.705 592.735  11
  -8  -2  24 4712.78 1235.54  11
  -8   2  24 3668.82 1109.91  11
  -8  -2  23 2202.48 797.549   9
  -8   2  23 2577.12 1170.28  13
  -8  -2  23 2685.78 897.048  11
  -8   2  23 2243.21 838.710  11
  -8  -2  22 2198.81 784.997   9
  -8   2  22 2442.55 1174.25  13
  -8   2  22 1828.46 757.446  11
  -8  -2  21 7259.94 1348.99   9
  -8   2  21 7706.52 2032.16  13
  -8   2  21 8189.37 1533.37  11
  -8  -2  20 73.0843 157.484   9
  -8   2  20 219.661 483.131  13
  -8   2  20-10.0061 92.1963  11
  -8   2  19 3919.39 1413.47  13
  -8   2  18 166.412 321.320  13
  -8   2  17 1002.02 778.481  13
   8   2 -16 11275.1 1992.93  14
  -8   2  16 11789.9 2309.58  13
   8   2 -15 7750.33 1566.83  14
  -8   2  15 7205.94 1736.98  13
  -8  -2  15 7313.88 1455.66  13
   8   2 -14 6481.89 1451.47  14
  -8   2  14 6624.78 1602.90  13
  -8  -2  14 6344.49 1351.37  13
  -8  -2  13 1384.50 696.852  13
  -8   2  13 1765.96 840.208  13
  -8   2  12 34.6185 228.001  13
  -8  -2  12 54.9288 140.431  13
  -8   2  11 803.658 617.761  13
  -8  -2  11 608.147 459.771   2
  -8   2  10 1992.69 802.048  13
  -8  -2  10 1925.92 709.448   2
  -8   2   9 1306.05 671.800  13
  -8  -2   9 1173.71 575.461   2
  -8   2   8 58749.9 4132.11  13
  -8  -2   8 59725.0 3766.11   2
  -8   2   7 1785.29 697.139  13
  -8  -2   7 1509.31 571.153   2
  -8  -2   6 4272.07 996.833   2
  -8   2   6 4760.15 1117.92  13
  -8   2   5 14178.1 1921.24  13
  -8  -2   5 14264.3 1850.27   2
  -8  -2   4 8013.62 1445.28   2
  -8   2   4 8486.15 1468.90  13
  -8  -2   3 11698.2 1831.30   2
  -8  -2   2 1795.59 726.163   2
  -8  -2   1 947.269 518.927   2
  -8  -2   0 30101.0 3052.60   2
   8  -2   0 29292.5 2326.31  10
  -8  -2  -1 6063.97 1361.28   2
   8  -2   1 5993.10 1107.16  10
   8  -2   2 2631.80 704.516  10
   8  -2   3 5788.10 1184.45  10
   8  -2   4 68522.7 4268.90  10
   8  -2   5 6906.73 1406.52  10
   8  -2   6 335.106 156.059  10
   8  -2   7 1711.53 564.731  10
   8  -2   8 18007.8 2535.70  10
   8  -2   9 8362.92 1701.44  10
   8  -2  10-144.310 556.773  10
   8  -2  11 4055.47 1088.93  10
   8  -2  12 1202.74 285.892  10
   8  -2  13 1395.90 753.459  10
   8  -2  14 851.367 1015.25  10
   8   2  14 76.3647 83.5960   8
   8   2  14 168.962 285.759   7
  -8   2 -14-234.384 221.725  15
   8   2  15 3300.38 1029.84   8
   8   2  15 4022.46 1154.05   7
  -8   2 -15 3354.46 874.279  15
   8  -2  15 5650.27 1904.94  10
   8   2  16-45.6609 121.667   8
   8  -2  16 322.381 350.613   8
   8   2  16-55.9133 216.657   7
   8  -2  17 4737.29 1713.85  10
   8  -2  17 4803.63 1279.47   8
   8   2  17 3829.23 1107.44   8
   8   2  17 3986.69 1209.15   7
   8   2  18 9524.62 1787.17   8
   8  -2  18 10784.0 1845.79   8
   8   2  18 9590.88 1893.83   7
   8   2  19-477.217 422.766   8
   8  -2  19-235.040 237.600   8
   8   2  19 387.001 546.279   7
   8   2  20 6664.86 1457.94   8
   8  -2  20 7478.40 1565.11   8
   8   2  20 6752.13 1483.15   7
   8  -2  21 1206.24 627.432   8
   8   2  21 1782.63 828.163   7
   8  -2  22 3317.94 979.920   8
   8  -2  23 64.1748 87.6213   8
   8  -2  24-87.9136 301.833   8
  -8  -2 -24-610.702 678.740   4
   8  -2  25 224.410 64.7255   8
  -8  -2 -25-48.5834 405.240   4
   8  -2  26 382.248 285.759   8
  -8  -2 -26-353.335 379.174   4
   8  -2  27-40.1689 69.6815   8
  -8  -2 -27 68.7648 111.119   4
  -8   3  33 263.790 175.932   7
  -8   3  32 87.0467 132.603   7
  -8   3  31 178.416 220.406   7
  -8   3  30-26.2581 89.3063   7
  -8   3  30 116.384 193.566  11
  -8   3  29 620.367 415.494   7
  -8   3  29 847.487 523.038  11
  -8   3  28 393.642 291.334  11
  -8   3  28 206.584 267.431   7
  -8   3  27 464.191 338.367   7
  -8   3  27 228.251 350.161  11
  -8   3  26 178.497 292.810   7
  -8   3  26 258.867 366.087  11
  -8   3  25 857.610 556.194   7
  -8   3  25 948.215 639.529  11
  -8   3  24 4390.71 1199.50  11
  -8   3  24 3776.24 1125.71   7
  -8  -3  23 2474.77 870.011   9
  -8   3  23 2483.62 838.201  11
  -8  -3  22 242.057 385.564   9
  -8   3  22 272.956 504.844  13
  -8   3  22 271.528 467.743  11
  -8  -3  21 244.446 346.160   9
  -8   3  21 206.843 201.877  13
  -8  -3  20 811.063 504.795   9
  -8   3  20 784.126 638.076  13
  -8  -3  19 11863.3 1745.87   9
  -8   3  19 12492.7 2547.57  13
   8   3 -19 14356.4 1769.00   6
  -8  -3  18 2958.92 765.756   9
   8   3 -18 4219.51 1324.69  14
  -8   3  18 3310.90 1293.58  13
   8   3 -18 4652.33 1002.84   6
   8   3 -17 2957.27 1116.09  14
  -8   3  17 2128.66 1013.77  13
   8   3 -16 1197.13 710.337  14
  -8   3  16 808.869 626.744  13
   8   3 -15 7065.72 1783.96  14
  -8   3  15 6321.50 1676.66  13
  -8   3  14 99.1956 184.441  13
   8   3 -14 57.5380 240.558  14
   8   3 -13 5927.90 1487.95  14
  -8   3  13 6006.35 1559.58  13
   8   3 -12 6635.01 1525.06  14
  -8   3  12 5940.73 1483.79  13
  -8   3  11 21122.2 2702.38  13
   8   3 -11 22233.4 2844.44  14
  -8   3  10 120.375 347.138  13
  -8  -3  10 211.312 183.668   2
   8   3 -10-4.77071 323.944  14
  -8   3   9 2135.58 755.578  13
  -8  -3   9 2557.70 805.283   2
  -8   3   8 16755.1 2158.01  13
  -8  -3   8 17564.8 2092.00   2
  -8  -3   7 26063.6 2562.47   2
  -8  -3   6 2594.30 786.836   2
  -8  -3   5 3338.19 893.206   2
  -8  -3   4 369.082 383.618   2
  -8  -3   3 5996.37 1388.94   2
  -8  -3   2 2626.90 913.767   2
  -8  -3   1 1782.31 713.515   2
  -8  -3   0 1405.95 639.834   2
  -8  -3  -1 92.7149 403.742   2
  -8  -3  -2 9022.79 1819.08   2
   8  -3   2 9829.27 1544.54  10
   8  -3   3 45346.2 3470.41  10
   8  -3   4 478.306 428.244  10
   8  -3   5 514.314 474.278  10
   8  -3   6 1523.82 700.834  10
   8  -3   7 777.111 565.418  10
   8  -3   8 741.747 400.759  10
   8  -3   9 18184.7 2682.25  10
   8  -3  10 5514.22 1499.90  10
  -8   3 -11 8689.82 1499.82  15
   8  -3  11 10224.3 1986.93  10
   8  -3  12 1065.27 412.077  10
  -8   3 -12 1161.15 488.371  15
   8   3  12 1362.90 648.266   7
   8  -3  13 964.607 151.442  10
   8   3  13 1910.27 887.735   7
  -8   3 -13 1833.35 673.460  15
   8  -3  14-354.017 791.820  10
   8   3  14 517.973 453.846   7
  -8   3 -14 464.349 236.125  15
   8  -3  15 3858.74 1202.64  10
  -8   3 -15 4705.74 1063.56  15
   8   3  15 4573.44 1266.55   7
   8   3  16 973.166 562.490   7
  -8   3 -16 1290.54 522.436  15
   8   3  17 37.2353 329.735   7
  -8   3 -17 158.386 263.826  15
   8   3  18 195.840 404.474   7
  -8   3 -18 388.403 377.639  15
   8   3  19 114.135 250.176   7
  -8   3 -19 98.7029 163.785  15
   8  -3  20 359.350 318.009   8
   8   3  20 587.989 575.996   7
   8  -3  21 243.830 171.318   8
  -8  -3 -22-956.008 704.163   4
   8  -3  22-32.2900 159.772   8
   8  -3  23 406.607 328.654   8
  -8  -3 -23-577.138 624.268   4
   8  -3  24 491.929 353.926   8
  -8  -3 -24 75.0061 202.468   4
   8  -3  25 1230.95 482.786   8
  -8  -3 -25 1185.55 428.068   4
  -8  -3 -26-162.654 179.716   4
  -8   4  31-83.9379 177.872   7
  -8   4  30 626.843 365.008   7
  -8   4  29 1066.74 522.221   7
  -8   4  28 1298.80 546.216   7
  -8   4  27 30.6589 102.716   7
  -8   4  26 2586.95 889.694   7
  -8   4  25 446.104 461.737   7
  -8   4  24 575.434 471.895   7
  -8  -4  23 1658.05 760.138   9
  -8   4  23 1439.84 713.990   7
  -8  -4  22 6263.44 1345.50   9
  -8   4  22 5927.85 1410.60   7
  -8  -4  21 2376.26 845.926   9
  -8  -4  20 360.738 352.312   9
   8   4 -20 536.495 442.047   6
   8   4 -19-216.807 410.823  14
  -8   4  19 94.3061 413.309  13
   8   4 -19 319.492 429.389   6
  -8  -4  19 258.539 322.190   9
  -8  -4  18 0.53270 103.634   9
   8   4 -18-347.081 561.359  14
  -8   4  18 409.065 403.811  13
   8   4 -18 582.525 414.193   6
  -8  -4  17-313.268 534.950   9
   8   4 -17-843.312 941.577  14
  -8   4  17 80.3617 88.4624  13
   8   4 -17-52.3644 28.2909   6
  -8  -4  16 2041.78 630.265   9
   8   4 -16 2782.49 1118.73  14
   8   4 -16 2342.70 724.476   6
  -8   4  15 850.751 528.907   3
   8   4 -15 780.669 716.107  14
   8   4 -15 193.108 71.0726   6
   8   4 -14 614.433 633.182  14
  -8   4  14 736.839 596.093   3
   8   4 -14 43.3928 319.583   6
   8   4 -13 1418.87 767.327  14
   8   4 -12 1493.83 838.300  14
   8   4 -11 51.9008 246.923  14
   8   4 -10 4940.86 1503.37  14
   8   4  -9 2309.01 1021.74  14
   8   4  -8 9261.02 1912.90  14
   8   4  -7 113.481 406.684  14
   8   4  -6 13931.2 2464.79  14
   8   4  -5-91.1745 569.487  14
   8   4  -4 564.442 152.226  14
   8   4  -3 244.809 349.567  14
  -8  -4   3 722.789 631.622   2
  -8  -4   2 209.436 231.123   2
   8   4  -2-348.316 689.774  14
  -8  -4   1 6361.45 1558.78   2
  -8  -4   0 15722.5 2511.82   2
  -8  -4  -1 6445.91 1699.48   2
  -8  -4  -2 5364.68 1462.16   2
  -8  -4  -3 202.797 312.046   2
  -8  -4  -4 5608.13 1625.47   2
  -8  -4  -5 6243.74 1681.43   2
   8  -4   5 7670.75 1642.59  10
   8  -4   6 6580.73 1626.97  10
   8  -4   7 2889.17 1098.82  10
  -8   4  -7 2939.15 848.757  15
   8  -4   8 2371.16 939.682  10
  -8   4  -8 2184.18 744.753  15
   8  -4   9-51.4223 161.339  10
  -8   4  -9 144.699 192.999  15
   8  -4  10 1291.95 719.649  10
  -8   4 -10 1243.49 465.836  15
   8  -4  11 1071.10 626.586  10
  -8   4 -11 670.443 363.252  15
   8  -4  12 2115.75 867.549  10
  -8   4 -12 1843.69 658.421  15
  -8   4 -13 2504.66 814.448  15
  -8   4 -14-37.4392 169.512  15
  -8   4 -15 566.145 335.977  15
  -8   4 -16 482.568 341.975  15
   8   4  16 1103.26 658.850   7
  -8  -4 -17 152.331 355.922   4
  -8   4 -17 370.106 325.693  15
  -8  -4 -18 5446.40 1210.12   4
  -8   4 -18 4335.36 1012.73  15
  -8   4 -19 403.241 347.072  15
  -8  -4 -19-745.301 589.096   4
  -8   4 -20 1460.24 633.081  15
  -8  -4 -20 903.591 292.092   4
  -8  -4 -21 939.380 395.800   4
  -8  -4 -22 945.438 407.794   4
  -8  -4 -23-62.6450 41.8649   4
  -8  -4 -24 535.387 276.895   4
  -8   5  28-50.9595 137.300   7
  -8   5  27 168.912 142.845   7
   8   5 -26 305.467 258.816  15
  -8   5  26 285.108 303.563   7
   8   5 -25 387.097 281.373  15
  -8   5  25 88.1611 198.262   7
   8   5 -24-32.1532 171.850  15
  -8   5  24-40.5593 301.910   7
   8   5 -23 557.716 61.2669  15
  -8   5  23 1039.78 525.688   7
   8   5 -22-316.550 394.943  15
  -8   5  22 333.545 293.796   7
  -8  -5  21 995.687 607.551   9
  -8   5  21 758.601 520.887   7
  -8  -5  20 2237.49 811.649   9
  -8   5  20 2260.87 790.569   7
  -8  -5  19 3772.09 1080.10   9
  -8   5  19 3386.58 963.606   7
   8   5 -19 4488.12 1036.69   6
   8   5 -18 370.280 466.491   6
  -8  -5  18 91.4887 272.434   9
  -8  -5  17-117.695 282.122   9
   8   5 -17 457.576 346.588   6
  -8  -5  16-141.921 334.111   9
   8   5 -16-180.233 275.675   6
  -8  -5  15 3991.66 965.090   9
   8   5 -15 3871.27 930.338   6
  -8  -5  14 91.0044 530.593   9
   8   5 -14-505.444 969.029  14
   8   5 -14 276.465 260.532   6
  -8  -5  13 1163.21 273.300   9
   8   5 -13 1546.47 305.079  14
  -8   5  12 1477.02 754.015   3
   8   5 -12 1359.63 807.663  14
   8   5 -12 151.587 304.629   6
  -8   5  11 6214.19 1367.22   3
   8   5 -11 6087.65 1857.87  14
   8   5 -11 5969.02 1282.69   6
  -8   5  10 2211.37 800.606   3
   8   5 -10 2454.91 1192.60  14
   8   5 -10 2660.84 899.472   6
  -8   5   9 3728.90 1093.62  12
  -8   5   9 1627.00 675.500   3
   8   5  -9 1790.36 1137.74  14
   8   5  -9 1949.08 748.210   6
  -8   5   8 532.206 459.017   3
   8   5  -8 906.257 860.219  14
  -8   5   8 2266.10 814.312  12
   8   5  -8 346.313 246.470   6
  -8   5   7 16018.1 2010.84   3
   8   5  -7 14738.1 2830.39  14
  -8   5   7 18515.4 1926.35  12
   8   5  -7 16128.1 2053.85   6
  -8   5   6 261.485 223.296   3
   8   5  -6 793.506 805.130  14
  -8   5   6 1713.92 828.236  12
   8   5  -6 152.622 258.194   6
  -8   5   5 3005.05 930.480   3
   8   5  -5 3448.99 1532.92  14
  -8   5   5 4726.79 1171.85  12
   8   5  -5 1582.73 712.183   6
  -8   5   4 3216.73 914.242   3
   8   5  -4 2720.77 1214.59  14
  -8   5   4 4717.78 1028.44  12
   8   5  -4 2642.13 689.700   6
  -8   5   3 2727.32 976.089   3
   8   5  -3 3440.79 1583.17  14
  -8   5   3 3488.70 968.811  12
   8   5  -3 2704.16 868.995   6
  -8   5   2 4137.48 996.067   3
  -8   5   2 3715.85 891.293  12
   8   5  -2 3484.95 1396.24  14
   8   5  -2 5033.81 1304.61   6
  -8   5   1 9478.68 1459.44   3
   8   5  -1 8879.30 2269.21  14
  -8   5   1 10123.4 1456.57  12
   8   5  -1 11462.7 1918.28   6
  -8   5   0 9451.67 1457.63   3
   8   5   0 10798.7 1906.06   6
  -8   5   0 9835.45 1449.73  12
  -8   5  -1 1082.30 535.599   3
   8   5   1 1098.52 637.818   6
  -8   5  -2 316.920 317.852  15
  -8   5  -2 88.8056 353.092  12
   8   5   2 399.439 385.996   6
  -8   5  -3 1077.35 482.305  15
  -8   5  -3-36.5416 317.559  12
   8   5   3 900.616 451.540   6
  -8   5  -4 1779.50 684.244  15
   8   5   4 1728.23 717.105   6
  -8   5  -5 7110.20 1403.69  15
  -8   5  -5 6207.48 1041.97  12
   8   5   5 6803.27 1535.98   6
  -8   5  -6-1009.55 515.975  12
  -8   5  -6-118.152 275.816  15
   8   5   6-371.726 505.744   6
  -8  -5  -7 349.536 324.653   2
  -8   5  -7-475.996 459.668  12
  -8   5  -7 581.098 380.541  15
   8   5   7 258.446 332.678   6
  -8   5  -8 60.7066 120.697  15
   8   5   8-325.407 548.668   6
   8   5   9 1409.34 580.696   6
  -8   5  -9 1433.10 633.808  15
   8   5  10-109.409 281.764   6
  -8   5 -10-254.142 267.076  15
   8   5  11 4014.84 1081.39   6
  -8   5 -11 4125.07 1053.24  15
   8   5  12 1020.42 463.585   6
  -8   5 -12 1313.86 623.599  15
   8   5  13 653.969 330.924   6
  -8   5 -13 953.537 477.245  15
   8   5  14 706.699 416.388   6
  -8   5 -14 712.661 375.712  15
   8   5  15 4596.16 1085.97   6
  -8   5 -15 3945.48 945.976  15
   8   5  16 1933.60 719.958   6
  -8   5 -16 1933.55 676.140  15
   8   5  17 978.185 492.495   6
  -8   5 -17 1144.33 540.736  15
   8   5  18-137.018 231.139   6
  -8   5 -18 320.713 313.778  15
   8   5  19 176.768 191.744   6
  -8   5 -19 290.332 289.463  15
  -8   5 -20 1170.48 471.634  15
   8   5  20 193.719 122.051   6
   8   5  21 1902.40 511.678   6
   8   5  22 14.2517 30.2817   6
   8   6 -24 440.110 295.766  15
   8   6 -23 1319.05 468.192  15
   8   6 -22 823.868 347.986  15
   8   6 -21-117.994 227.566  15
   8   6 -20-556.969 397.814  15
   8   6 -19 699.780 216.052  15
  -8  -6  18 694.497 463.570   9
   8   6 -18 703.963 500.742   6
  -8  -6  17 924.514 579.601   9
   8   6 -17 1125.64 598.889   6
  -8  -6  16 1414.21 643.040   9
   8   6 -16 962.735 510.186   6
  -8  -6  15 572.322 368.733   9
   8   6 -15 540.342 279.108   6
  -8  -6  14 77.0807 244.623   9
   8   6 -14-494.339 526.044   6
   8   6 -13-695.758 646.268   6
   8   6 -12-1619.18 785.015   6
   8   6 -11-1452.11 1000.16   6
   8   6 -10 2867.56 790.849   6
   8   6  -9 1499.72 813.789   6
  -8   6   8 2676.05 952.191   3
   8   6  -8 3060.75 1079.48   6
  -8   6   7 4835.59 1181.44   3
   8   6  -7 4427.32 1180.65   6
  -8   6   6 4013.09 1109.02   3
   8   6  -6 3528.77 1037.10   6
  -8   6   5 1424.36 642.960   3
   8   6  -5 98.1983 185.905   6
   8   6  -4 149.610 360.932   6
  -8   6   4 1098.14 600.061   3
  -8   6   3 1392.87 613.526   3
   8   6  -3 350.889 438.893   6
  -8   6   2 849.302 532.918   3
  -8   6   2 2060.95 891.696  12
  -8   6   1 6227.39 1237.52   3
  -8   6   1 8006.57 1385.05  12
   8   6  -1 5353.60 1059.89   6
  -8   6   0 5617.12 1143.12  12
   8   6   0 2491.83 455.897   6
  -8   6  -1 9112.22 1369.48  12
   8   6   1 9344.34 1961.29   6
  -8   6  -2 1269.34 555.861  12
   8   6   2 1749.20 1063.14   6
  -8   6  -3 464.210 360.418  12
  -8   6  -3 1620.15 641.238  15
   8   6   3 2686.06 1088.36   6
  -8   6  -4 1182.05 489.527  12
  -8   6  -4 1517.24 614.202  15
   8   6   4 2189.41 1005.92   6
  -8   6  -5 552.338 447.244  15
  -8   6  -5 129.437 128.312  12
   8   6   5 361.326 356.349   6
  -8   6  -6 342.131 95.4186  15
  -8   6  -6-39.9906 183.131  12
   8   6   6 639.046 437.240   6
  -8   6  -7-311.826 310.235  12
  -8   6  -7 76.1607 130.491  15
   8   6   7 27.5825 126.471   6
  -8   6  -8-197.048 304.640  12
  -8   6  -8 282.361 336.609  15
   8   6   8 221.366 223.331   6
  -8   6  -9-105.325 166.806  12
  -8   6  -9-12.6739 84.9333  15
   8   6   9-57.2184 129.345   6
  -8   6 -10 628.120 401.111  12
  -8   6 -10 1851.73 640.355  15
   8   6  10 1821.10 624.465   6
  -8   6 -11 82.8296 150.670  15
   8   6  11-396.587 391.530   6
  -8   6 -12 5.89685 202.775  15
   8   6  12-57.1873 202.642   6
  -8   6 -13 1879.27 647.577  15
   8   6  13 1783.83 619.573   6
  -8   6 -14 335.824 255.404  15
   8   6  14 278.685 271.635   6
  -8   6 -15 1023.73 467.127  15
   8   6  15 797.919 394.080   6
  -8   6 -16 456.893 322.703  15
   8   6  16 323.723 278.207   6
  -8   6 -17 618.296 392.121  15
   8   6  17 347.101 255.569   6
  -8   6 -18 1164.18 421.787  15
   8   6  18 601.861 265.723   6
   8   6  19 715.126 317.078   6
   8   7 -21 189.524 157.804  15
   8   7 -20 1046.55 413.928  15
   8   7 -19-111.019 119.171  15
   8   7 -18-78.6624 144.936  15
   8   7 -17 21.3129 220.193  15
   8   7 -16 61.5625 264.406  15
   8   7 -16 1590.52 604.171   6
   8   7 -15 16.3536 240.436  15
   8   7 -15 1536.35 515.028   6
   8   7 -14-224.666 394.265  15
   8   7 -14 701.713 374.970   6
   8   7 -13-640.707 554.088  15
   8   7 -13 438.022 318.793   6
   8   7 -12-1447.41 710.895  15
   8   7 -12-339.548 346.383   6
   8   7 -11 2951.46 591.231   6
   8   7  -9-1633.63 814.627   6
   8   7  -7 728.605 154.880   6
   8   7  -6 3907.17 1173.61   6
  -8   7   5 9519.16 1541.53  12
   8   7  -5 1854.42 923.049   6
  -8   7   4 7898.81 1473.11  12
   8   7  -4 2381.52 940.106   6
   8   7  -3 329.076 582.419   6
  -8   7   3 3798.67 1169.66  12
  -8   7   2 7012.16 1295.42  12
   8   7  -2 1547.33 721.961   6
  -8   7   1 4870.77 1129.95  12
   8   7  -1 396.451 355.088   6
  -8   7   0 4318.56 1059.92  12
   8   7   0 376.760 268.711   6
  -8   7  -1 4528.33 976.281  12
   8   7   1-760.659 521.436   6
  -8   7  -2 3870.91 920.529  12
   8   7   2-1756.66 710.979   6
  -8   7  -3 2963.85 868.532  12
   8   7   3-844.672 629.124   6
  -8   7  -4 2547.50 725.404  12
   8   7   4-696.026 601.520   6
  -8   7  -5 1784.04 605.028  12
   8   7   5-1027.85 734.175   6
  -8   7  -6 898.740 445.694  15
  -8   7  -6 1884.41 536.735  12
  -8   7  -7 1047.99 429.421  15
  -8   7  -7 1564.40 523.016  12
  -8   7  -8 1751.11 535.544  12
  -8   7  -8 960.763 461.535  15
  -8   7  -9 130.376 168.261  15
   8   7   9-1034.98 548.741   6
  -8   7 -10 539.399 273.091  12
  -8   7 -10 168.058 186.691  15
  -8   7 -11 563.721 314.757  15
  -8   7 -11 756.212 325.932  12
   8   7  11-276.219 254.271   6
  -8   7 -12 619.081 310.215  15
   8   7  12 159.716 120.696   6
  -8   7 -13 633.600 326.660  15
   8   7  13-192.307 171.311   6
   8   7  14-14.0643 29.1847   6
  -8   7 -14 401.936 297.256  15
   8   8 -12 773.958 334.811   6
   8   8 -11 1724.99 489.242   6
   8   8 -10 615.964 330.928   6
   8   8  -9 1185.18 430.278   6
   8   8  -8 317.002 205.874   6
   8   8  -7-564.001 346.305   6
   8   8  -5-1096.81 501.970   6
   8   8   0 1172.49 549.997   6
  -8   8  -1 3810.95 724.432  12
   8   8   1 1135.77 477.299   6
  -8   8  -2 3975.49 683.114  12
   8   8   2 410.993 276.071   6
  -8   8  -3 3105.50 599.721  12
   8   8   3 631.169 331.167   6
  -8   8  -4 4212.11 643.483  12
   8   8   4 1845.18 524.291   6
  -8   8  -5 2201.19 455.490  12
   8   8   5 275.887 209.738   6
  -9   0  35-137.323 144.512  11
  -9   0  34 238.608 227.610  11
  -9   0  33-20.5504 153.931  11
  -9   0  32 270.731 310.457  11
  -9   0  31-47.7143 51.9993  11
  -9   0  30-49.1988 63.4982  11
  -9   0  29-8.58222 68.7903  11
  -9   0  28 142.701 299.657  11
  -9   0  27-0.40476 275.904  11
  -9   0  26 1009.15 657.580  11
  -9   0  25 244.921 486.780  11
  -9   0  24 1089.25 761.100  13
  -9   0  24 1361.58 722.856  11
  -9   0  23 58.5943 468.221  13
  -9   0  23-335.667 426.547  11
  -9   0  22 26895.3 3687.32  13
  -9   0  22 28429.0 3015.01  11
  -9   0  21-56.3052 264.242  13
  -9   0  21-258.936 419.456  11
  -9   0  20 2769.27 1189.07  13
  -9   0  19 31.8636 372.566  13
  -9   0  18 2607.24 1080.39  13
  -9   0  17-143.140 237.882  13
  -9   0  16 7471.69 1854.25  13
  -9   0  15 305.563 397.822  13
  -9   0  14 18468.8 2661.40  13
  -9   0  13 131.890 246.871  13
  -9   0  12 45559.2 3986.92  13
  -9   0  11 318.267 387.565  13
  -9   0  10 25649.5 2951.60  13
  -9   0  10 25833.2 2766.17   2
  -9   0   9 32.3339 167.797   2
  -9   0   8 2459.77 886.178   2
  -9   0   7 202.457 654.885  16
  -9   0   7 253.869 391.036   2
  -9   0   6 2192.09 786.951   2
  -9   0   5-197.470 341.469   2
  -9   0   4 80647.9 4708.68   2
  -9   0   3-22.4630 279.126   2
  -9   0   2 9490.20 1665.71   2
  -9   0   1 93.3020 204.113   2
  -9   0   0 27175.3 2821.16   2
   9   0   0 27241.5 2920.09  10
  -9   0  -1 110.971 103.736   2
   9   0   1-348.834 700.438  10
  -9   0  -2 2601.98 896.469   2
   9   0   2 2261.54 689.315  10
  -9   0  -3-62.1903 167.895   2
   9   0   3-380.755 654.465  10
  -9   0  -4 122490. 6452.11   2
   9   0   4 129024. 6939.03  10
   9   0   5-438.976 590.914  10
  -9   0  -5 54.7783 222.305   2
  -9   0  -6 19548.9 2663.30   2
   9   0   6 21140.3 2884.27  10
   9   0   7 107.116 569.299  10
  -9   0  -7-65.4917 484.736   2
   9   0   8 35149.0 3990.83  10
   9   0   9-504.414 791.324  10
   9   0  10 5232.69 1373.05  10
   9   0  11-269.191 830.619  10
   9   0  12 93.8395 641.787  10
   9   0  13-634.065 1071.98  10
   9   0  14 3681.95 1069.57  10
   9   0  14 4523.31 1199.43   8
   9   0  15 108.273 237.718   8
   9   0  15-486.015 1000.57  10
   9   0  16 38691.2 3715.92   8
   9   0  16 40115.5 4923.18  10
   9   0  17-137.663 295.533   8
   9   0  17-1416.49 1395.02  10
   9   0  18 1212.29 683.156   8
  -9   0 -19-778.756 809.486   4
   9   0  19-345.404 448.814   8
   9   0  20 24413.3 2927.96   8
  -9   0 -20 25668.0 2883.12   4
   9   0  21-38.1636 229.098   8
  -9   0 -21-447.808 646.796   4
   9   0  22 9535.38 1783.79   8
  -9   0 -22 10171.1 1703.82   4
   9   0  23 38.4828 269.488   8
  -9   0 -23-85.1100 359.192   4
   9   0  24 2093.16 728.070   8
  -9   0 -24 2241.19 723.708   4
   9   0  25 32.9527 228.488   8
  -9   0 -25-266.031 197.854   4
  -9   0 -26 965.702 407.637   4
  -9   0 -27 103.119 147.104   4
  -9  -1  34-116.471 252.356  11
  -9   1  34 164.339 221.333  11
  -9  -1  33 587.428 354.041  11
  -9   1  33 605.860 355.417  11
  -9   1  32-118.579 238.770   7
  -9  -1  32 418.674 412.903  11
  -9   1  32 382.006 323.231  11
  -9   1  31 54.6379 157.453   7
  -9  -1  31-123.802 134.026  11
  -9   1  31 85.7049 158.334  11
  -9   1  30-146.955 251.838   7
  -9  -1  30 79.1984 213.986  11
  -9   1  30 21.9499 131.793  11
  -9  -1  29 988.253 593.703  11
  -9   1  29 421.181 400.967  11
  -9   1  29 598.359 393.814   7
  -9   1  28 371.357 332.266   7
  -9  -1  28 703.257 542.917  11
  -9   1  28 425.844 387.883  11
  -9   1  27 3426.89 996.415   7
  -9  -1  27 3968.55 1231.32  11
  -9   1  27 3426.01 1137.26  11
  -9   1  26 594.847 340.479   7
  -9  -1  26 805.223 528.938  11
  -9   1  26 826.090 581.179  11
  -9  -1  25 5019.12 1357.28  11
  -9   1  25 3785.51 1188.73  11
  -9   1  24 3543.36 1347.79  13
  -9  -1  24 4212.35 1225.22  11
  -9   1  24 3524.67 1118.99  11
  -9  -1  23 21667.6 2351.91   9
  -9   1  23 19671.0 3304.14  13
  -9  -1  23 20500.9 2679.18  11
  -9   1  23 17843.8 2469.76  11
  -9  -1  22 3394.05 913.382   9
  -9   1  22 3330.43 1407.47  13
  -9  -1  22 2474.92 1049.99  13
  -9  -1  22 2858.27 947.329  11
  -9   1  22 2780.69 971.157  11
  -9  -1  21 4998.89 1124.62   9
  -9  -1  21 4717.54 1402.35  13
  -9   1  21 5346.00 1720.00  13
  -9  -1  21 5482.65 1306.19  11
  -9   1  21 4605.42 1142.63  11
  -9   1  20 502.647 571.432  13
  -9  -1  20-71.9691 271.866  13
  -9   1  19 8677.59 2158.45  13
  -9  -1  19 6962.20 1779.04  13
  -9   1  18 3193.29 1161.13  13
  -9  -1  18 2684.14 1057.07  13
  -9  -1  17 1572.54 745.613  13
  -9   1  17 1467.99 832.352  13
  -9   1  16 4566.10 1431.52  13
  -9  -1  16 3850.68 1140.87  13
  -9   1  15 10960.6 2129.01  13
  -9  -1  15 9514.65 1823.32  13
  -9   1  14 622.862 766.922  13
  -9  -1  14 575.468 487.774  13
  -9   1  13 6249.92 1573.52  13
  -9  -1  13 6377.22 1472.12  13
  -9   1  12 5599.95 1426.46  13
  -9  -1  12 5272.67 1319.85  13
  -9   1  11 39619.3 3814.26  13
  -9  -1  11 37298.2 3297.34   2
  -9   1  10 7621.81 1641.03  13
  -9  -1  10 7216.17 1437.45   2
  -9   1   9 10047.8 1839.36  13
  -9  -1   9 9712.84 1642.26   2
  -9   1   8 2267.26 875.457  13
  -9  -1   8 2303.22 809.718   2
  -9   1   7 104381. 5368.24   2
  -9  -1   7 100367. 5229.75   2
  -9   1   6 1020.10 486.176   2
  -9  -1   6 1454.87 649.973   2
  -9  -1   5 5617.73 1341.28   2
  -9   1   5 4614.54 1134.00   2
  -9  -1   4 3292.43 921.154   2
  -9   1   4 3047.21 848.304   2
  -9  -1   3 1717.99 773.625   2
  -9   1   3 1159.87 505.613   2
   9  -1  -2 28.3705 258.157  10
  -9  -1   2 157.389 262.507   2
  -9   1   2-4.55677 107.833   2
  -9   1   1 9812.58 1595.88   2
  -9  -1   1 11867.2 1940.16   2
   9  -1  -1 12422.1 1802.55  10
  -9   1   0 3925.01 1027.10   2
  -9  -1   0 3868.92 1127.99   2
   9  -1   0 5093.94 1190.99  10
  -9   1  -1 2553.59 833.433   2
  -9  -1  -1 2469.28 854.067   2
   9  -1   1 3235.29 994.000  10
   9  -1   2 1560.65 693.126  10
  -9  -1  -2 791.515 474.393   2
  -9   1  -2 1220.45 593.935   2
  -9   1  -3 5964.73 1238.46   2
  -9  -1  -3 6467.68 1558.41   2
   9  -1   3 7548.90 1543.16  10
  -9  -1  -4 8650.28 1811.55   2
   9  -1   4 9105.03 1755.53  10
   9  -1   5 1578.71 836.239  10
   9  -1   6 2221.82 956.275  10
   9  -1   7 40188.1 3908.82  10
   9  -1   8 18888.6 2778.76  10
   9  -1   9 9912.79 2119.70  10
   9  -1  10 5468.62 1706.33  10
   9  -1  11 915.962 916.327  10
   9  -1  12 2026.60 1209.94  10
   9  -1  13 1488.54 1082.25  10
   9  -1  14 3251.68 1443.31  10
   9  -1  14 2487.34 888.662   8
   9   1  14 1990.43 867.993   7
   9   1  14 2077.99 825.133   8
  -9   1 -14 1366.08 579.172   4
   9   1  15 30288.9 3222.46   8
   9  -1  15 29860.0 3101.44   8
   9   1  15 29267.2 3163.75   7
  -9   1 -15 29140.8 2951.15   4
   9  -1  15 38091.0 5110.70  10
   9  -1  16 49.7792 27.8199  10
   9   1  16 239.959 149.931   8
   9  -1  16 221.108 163.990   8
  -9   1 -16 24.9101 254.361   4
   9   1  17 14076.3 2194.78   8
   9  -1  17 13249.4 2182.70   8
  -9   1 -17 13919.7 2036.34   4
   9  -1  17 16227.7 3243.78  10
   9   1  18 109.425 290.169   8
   9  -1  18-112.068 253.043   8
  -9   1 -18-128.605 255.955   4
   9   1  19 28621.2 3191.88   8
   9  -1  19 27812.0 3104.83   8
  -9   1 -19 28174.6 2917.64   4
   9   1  20 4048.20 1205.53   8
   9  -1  20 3642.70 1176.24   8
  -9   1 -20 3895.63 1014.81   4
  -9  -1 -21-501.529 717.489   4
   9   1  21 690.195 478.005   8
   9  -1  21 329.870 314.838   8
  -9   1 -21 382.642 313.366   4
   9   1  22 122.592 36.5135   8
   9  -1  22-175.005 327.118   8
  -9  -1 -22-483.067 712.935   4
   9   1  23 10.7369 103.358   8
   9  -1  23 178.363 218.316   8
   9  -1  24 6.26874 202.797   8
  -9  -1 -24-318.562 445.399   4
   9  -1  25 260.581 193.318   8
  -9  -1 -25 440.591 279.697   4
   9  -1  26 72.9144 79.4313   8
  -9  -1 -26 3.25464 117.485   4
  -9  -1 -27 432.425 302.807   4
  -9   2  33-110.264 182.682   7
  -9   2  33 367.703 314.926  11
  -9   2  32 97.0706 157.024   7
  -9  -2  32 219.003 116.835  11
  -9   2  32 373.274 346.124  11
  -9   2  31 15.7918 113.203   7
  -9  -2  31 314.088 458.119  11
  -9   2  31 159.219 216.164  11
  -9   2  30 297.503 193.707   7
  -9  -2  30 716.832 444.263  11
  -9   2  30 130.335 230.874  11
  -9   2  29 56.5182 232.947   7
  -9  -2  29 101.560 163.507  11
  -9   2  29 123.508 78.7889  11
  -9   2  28 708.293 461.007   7
  -9  -2  28 454.357 359.929  11
  -9   2  28 162.497 207.060  11
  -9   2  27 482.145 442.766   7
  -9  -2  27 993.633 504.462  11
  -9   2  27 569.453 512.764  11
  -9  -2  26 683.086 489.772  11
  -9   2  26 883.219 709.533  11
  -9   2  26 585.955 425.740   7
  -9  -2  25 325.584 392.135  11
  -9   2  25 305.140 358.353  11
  -9  -2  24 1224.64 677.145   9
  -9  -2  24 944.110 601.957  11
  -9   2  24 462.302 432.574  11
  -9  -2  23 3016.64 942.778   9
  -9   2  23 3433.37 1446.62  13
  -9  -2  23 3007.27 1063.12  11
  -9   2  23 2563.27 940.708  11
  -9  -2  22 36984.7 3070.96   9
  -9   2  22 39819.6 4750.15  13
  -9   2  22 38091.3 3563.39  11
  -9   2  21 766.162 830.923  13
  -9   2  21 776.262 442.405  11
  -9  -2  21 1030.71 553.298   9
  -9  -2  20 658.327 355.581   9
  -9   2  20 1020.82 811.552  13
  -9   2  20 778.162 246.569  11
  -9   2  19 250.522 248.267  13
  -9   2  18 14142.1 2760.28  13
   9   2 -17 198.513 343.630  14
  -9   2  17-129.673 251.196  13
   9   2 -16 1946.99 867.477  14
  -9   2  16 2979.21 1221.02  13
  -9  -2  16 1501.11 921.285  13
  -9   2  15 5832.26 1504.01  13
   9   2 -15 6073.83 1409.35  14
  -9  -2  15 6168.00 1385.71  13
  -9  -2  14 1429.20 678.762  13
  -9   2  14 1407.16 721.878  13
   9   2 -14 1212.75 549.659  14
  -9   2  13 517.359 533.300  13
  -9  -2  13 266.617 358.882  13
  -9   2  12 16982.1 2510.10  13
  -9  -2  12 14941.2 2152.77  13
  -9  -2  12 15660.3 2116.54   2
  -9   2  11 13355.1 2218.79  13
  -9  -2  11 14496.4 1985.38   2
  -9   2  10 8619.07 1698.73  13
  -9  -2  10 8799.35 1533.85   2
  -9   2   9 32181.9 3246.06  13
  -9  -2   9 29865.4 2864.50   2
  -9   2   8 11954.7 1945.88  13
  -9  -2   8 11632.3 1734.66   2
  -9   2   7 1369.29 618.961  13
  -9  -2   7 1371.68 598.879   2
  -9  -2   6 1558.35 538.201   2
  -9   2   6 1993.27 753.596  13
  -9  -2   5 9279.82 1628.45   2
  -9   2   5 9558.58 1742.84  13
  -9  -2   4 10946.2 1770.33   2
  -9   2   4 10866.6 1826.18  13
  -9  -2   3 11024.0 1851.39   2
  -9  -2   2 887.962 686.535   2
  -9  -2   1 8918.42 1731.31   2
  -9  -2   0 1579.49 677.549   2
  -9  -2  -1 1973.02 790.096   2
   9  -2   1 2475.47 783.699  10
  -9  -2  -2 11147.6 2028.37   2
   9  -2   2 12027.1 1669.86  10
   9  -2   3 250.209 294.919  10
  -9  -2  -3 88.7255 464.288   2
   9  -2   4 62193.6 4312.15  10
   9  -2   5 6039.51 1346.90  10
   9  -2   6-99.8235 471.396  10
   9  -2   7 1955.91 501.029  10
   9  -2   8 18086.2 2660.89  10
   9  -2   9 16481.4 2566.05  10
   9  -2  10 2051.39 1256.98  10
   9  -2  11 1790.83 1190.32  10
   9   2  12 3365.63 1014.48   8
   9   2  12 3852.10 1062.37   7
   9  -2  12 5902.44 1854.76  10
   9  -2  13 3987.21 1635.46  10
  -9   2 -13 3050.38 899.429  15
   9   2  13 3057.51 1009.54   8
   9   2  13 3085.55 1040.03   7
   9  -2  14 3470.99 1462.94  10
  -9   2 -14 2447.86 745.915  15
   9   2  14 1952.89 795.125   8
   9  -2  14 2375.13 832.265   8
   9   2  14 2335.62 941.986   7
   9  -2  15 2574.81 1334.69  10
   9   2  15 1552.97 697.705   8
   9  -2  15 1775.38 774.966   8
   9   2  15 1925.81 853.512   7
  -9   2 -15 1815.84 714.140  15
   9  -2  16 1290.62 1003.96  10
   9   2  16 388.106 290.153   8
   9  -2  16 989.496 612.431   8
   9   2  16 859.538 600.069   7
  -9   2 -16 1173.52 652.237  15
   9   2  17 1829.98 710.662   8
   9  -2  17 1632.26 635.462   8
   9   2  17 2030.17 856.166   7
   9  -2  18 266.744 231.629   8
   9  -2  19 76.6659 170.192   8
   9  -2  20 2354.35 815.606   8
  -9  -2 -21-882.501 879.317   4
   9  -2  21 226.845 164.205   8
   9  -2  22-28.3073 287.257   8
  -9  -2 -22-771.583 710.899   4
   9  -2  23 33.9513 163.322   8
  -9  -2 -23-311.407 565.351   4
   9  -2  24 2741.49 747.937   8
  -9  -2 -24 2921.00 781.049   4
   9  -2  25 872.860 433.468   8
  -9  -2 -25 1117.49 391.751   4
   9  -2  26 159.966 215.928   8
  -9  -2 -26-11.5602 59.4084   4
  -9   3  32 136.171 100.706   7
  -9   3  31 12.4700 146.407   7
  -9   3  31 375.994 349.464  11
  -9   3  30 29.2316 101.752   7
  -9   3  30 105.148 135.068  11
  -9   3  29 677.724 454.890   7
  -9   3  29 403.825 339.813  11
  -9   3  28 317.575 298.473   7
  -9   3  28 594.414 489.042  11
  -9   3  27 3950.06 1108.31   7
  -9   3  27 5313.06 1293.19  11
  -9   3  26 1021.25 597.321   7
  -9   3  26 618.087 457.633  11
  -9   3  25 737.814 524.585   7
  -9   3  25 691.493 615.271  11
  -9  -3  24 590.065 503.098   9
  -9   3  24 152.687 398.614  11
  -9  -3  23 643.133 503.141   9
  -9   3  23 1048.24 632.260  11
  -9  -3  22 3474.47 987.012   9
  -9   3  22 3883.04 1112.81  11
  -9  -3  21 582.632 420.103   9
  -9   3  21 452.108 437.111  13
  -9   3  21 569.338 443.303  11
  -9  -3  20 338.609 327.271   9
  -9   3  20 502.377 625.764  13
  -9   3  20 286.043 144.720  11
  -9   3  19 999.313 814.996  13
   9   3 -19 1075.22 511.600   6
  -9  -3  19 239.345 268.047   9
  -9  -3  18-381.303 458.046   9
   9   3 -18 396.008 581.907  14
  -9   3  18 139.829 357.687  13
   9   3 -18 259.155 325.521   6
  -9  -3  17 614.094 170.948   9
   9   3 -17 1662.99 924.256  14
  -9   3  17 819.941 695.326  13
   9   3 -16 2459.54 985.547  14
  -9   3  16 2323.99 1055.85  13
   9   3 -15 3128.21 1166.89  14
  -9   3  15 2857.11 1086.88  13
   9   3 -14 4556.72 1338.06  14
  -9   3  14 4534.03 1358.95  13
   9   3 -13 2937.41 1037.36  14
  -9   3  13 2847.30 1093.78  13
   9   3 -12 10622.7 2077.14  14
  -9   3  12 10467.4 2043.49  13
   9   3 -11 3985.58 1252.61  14
  -9   3  11 4298.03 1274.47  13
  -9  -3  11 4679.75 1166.72   2
  -9   3  10 9522.79 1836.09  13
  -9  -3  10 10083.0 1681.69   2
  -9   3   9 571.963 384.964  13
  -9  -3   9 399.233 353.877   2
  -9  -3   8 637.473 432.091   2
  -9  -3   7 13641.6 1951.60   2
  -9  -3   6 9507.60 1686.66   2
  -9  -3   5 1999.73 1020.76   2
  -9  -3   4 2472.65 945.199   2
  -9  -3   3 20647.6 2652.39   2
  -9  -3   2 5519.92 1401.63   2
  -9  -3   1 14617.8 2302.59   2
  -9  -3   0 1819.29 879.486   2
  -9  -3  -1 97.1630 101.708   2
  -9  -3  -2-124.098 549.856   2
   9  -3   3 400.496 241.350  10
  -9  -3  -3 693.656 457.841   2
   9  -3   4 2122.63 726.696  10
  -9  -3  -4 1496.77 579.796   2
   9  -3   5 4753.21 1187.31  10
   9  -3   6 31325.5 3306.40  10
   9  -3   7 18543.1 2675.05  10
   9  -3   8 424.733 293.224  10
   9  -3   9 11413.0 2133.20  10
   9  -3  10-246.396 672.288  10
  -9   3 -10 52.9589 139.307  15
   9  -3  11 787.379 378.589  10
   9   3  11 1370.44 734.535   7
  -9   3 -11 1279.88 486.029  15
  -9   3 -12 366.642 382.730  15
   9   3  12 496.981 476.059   7
   9  -3  13 1022.65 604.543  10
   9   3  13 467.515 432.217   7
  -9   3 -13 17.0090 312.411  15
   9  -3  14 3828.21 1498.29  10
   9   3  14 2595.82 1017.33   7
  -9   3 -14 1947.87 712.031  15
   9   3  15 9541.88 1824.17   7
  -9   3 -15 7888.89 1431.71  15
  -9   3 -16 370.917 296.234  15
  -9   3 -17 725.357 532.287  15
  -9   3 -18 1000.36 665.491  15
  -9  -3 -19 8887.18 1642.66   4
  -9  -3 -20-25.5078 497.168   4
  -9  -3 -21 388.329 312.434   4
  -9  -3 -22 667.542 274.736   4
  -9  -3 -23-56.9782 236.431   4
  -9  -3 -24 1125.57 433.169   4
  -9  -3 -25 509.353 310.013   4
  -9   4  31 229.935 155.677   7
  -9   4  30 48.2105 225.719   7
  -9   4  29 353.944 313.310   7
  -9   4  28 385.340 259.083   7
  -9   4  27-90.5762 80.5944   7
  -9   4  26 383.331 358.705   7
  -9   4  25 585.516 394.100   7
  -9   4  24 3770.53 1115.58   7
  -9  -4  23 580.393 539.854   9
  -9   4  23 386.626 512.055   7
  -9  -4  22 3223.30 994.369   9
  -9  -4  21 626.524 459.540   9
   9   4 -20 471.558 421.266   6
  -9  -4  20 60.7848 174.394   9
   9   4 -19 576.921 482.156   6
  -9  -4  19-42.1726 170.334   9
  -9  -4  18 5121.85 1157.83   9
   9   4 -18 5239.24 1529.33  14
   9   4 -18 6192.71 1151.68   6
  -9  -4  17-350.508 542.846   9
   9   4 -17 97.2228 595.357  14
   9   4 -17 237.797 212.509   6
  -9   4  16 4399.26 1145.47   3
  -9  -4  16 2347.16 658.271   9
   9   4 -16 3220.09 1263.91  14
   9   4 -16 3022.04 825.271   6
  -9   4  15 746.617 614.096   3
   9   4 -15 840.206 781.352  14
   9   4 -15-225.912 468.976   6
  -9   4  14 416.554 334.808   3
   9   4 -14 472.858 542.287  14
   9   4 -14-465.520 484.226   6
  -9   4  13 2554.47 774.366   3
   9   4 -13 2601.64 1117.07  14
   9   4 -13 1747.82 524.625   6
  -9   4  12 6157.89 1262.55   3
   9   4 -12 5331.73 1606.24  14
   9   4 -12 6438.63 1192.94   6
   9   4 -11 2032.84 1060.88  14
   9   4 -10 12910.6 2452.13  14
   9   4  -9 6439.10 1684.08  14
   9   4  -8 461.794 187.121  14
   9   4  -7 2324.49 992.563  14
   9   4  -6 37.7573 118.778  14
   9   4  -5 6899.95 1617.66  14
  -9  -4   4 2252.03 903.081   2
   9   4  -4 1084.65 470.038  14
  -9  -4   3 2812.70 1042.69   2
  -9  -4   2 3702.54 1202.55   2
  -9  -4   1 128.648 452.626   2
  -9  -4   0 22767.6 3133.74   2
  -9  -4  -1 2335.24 1016.53   2
  -9  -4  -2 20770.2 3125.83   2
  -9  -4  -3 4886.77 1529.37   2
  -9  -4  -4 6520.87 1782.64   2
  -9   4  -5 2103.52 708.960  15
  -9  -4  -5 1662.29 702.003   2
  -9   4  -6 2153.37 754.138  15
  -9  -4  -6 1417.96 557.443   2
  -9   4  -7 5465.30 1175.68  15
  -9  -4  -7 5568.11 1658.04   2
   9  -4   7 4670.82 1369.74  10
   9  -4   8 1126.53 670.537  10
  -9   4  -8 1409.68 629.115  15
  -9  -4  -8 817.983 299.003   2
   9  -4   9-176.800 410.697  10
  -9   4  -9 347.061 323.013  15
   9  -4  10 797.981 590.773  10
  -9   4 -10 848.143 396.789  15
   9  -4  11-219.998 606.974  10
  -9   4 -11 50.7175 271.801  15
  -9   4 -12 1083.09 549.530  15
  -9   4 -13 998.577 480.593  15
  -9   4 -14 3202.45 899.600  15
  -9   4 -15-7.05903 55.3538  15
  -9   4 -16 403.501 326.950  15
  -9  -4 -16-133.435 214.630   4
  -9   4 -17 1197.52 521.961  15
  -9  -4 -17 531.253 253.875   4
  -9   4 -18 2408.11 768.487  15
  -9  -4 -18 2304.25 741.691   4
  -9   4 -19 795.893 468.127  15
  -9  -4 -19-64.7916 237.505   4
  -9  -4 -20-245.922 311.204   4
  -9   4 -21 260.493 189.559   5
  -9  -4 -21 36.4382 126.356   4
  -9  -4 -22 409.848 266.686   4
  -9  -4 -23 209.158 204.084   4
  -9   5  28-128.648 119.517   7
  -9   5  27 331.973 271.643   7
  -9   5  26 233.278 213.472   7
   9   5 -26 191.803 210.791  15
  -9   5  25 572.535 401.324   7
   9   5 -25 366.512 251.620  15
   9   5 -24 196.980 76.7090  15
  -9   5  24 390.751 419.300   7
   9   5 -23-541.213 471.805  15
  -9   5  23 528.741 441.357   7
  -9  -5  22 612.613 500.975   9
  -9   5  22 111.075 306.684   7
  -9  -5  21 2003.03 769.178   9
  -9   5  21 1732.99 650.238   7
  -9  -5  20 1482.47 672.881   9
  -9   5  20 1729.67 715.806   7
  -9  -5  19 191.094 333.610   9
   9   5 -19 605.018 495.644   6
  -9  -5  18-70.0163 188.358   9
   9   5 -18 327.523 358.784   6
  -9  -5  17 670.318 316.594   9
   9   5 -17 1465.21 597.194   6
  -9  -5  16-466.175 547.821   9
   9   5 -16 157.071 181.006   6
  -9  -5  15 387.056 349.642   9
   9   5 -15 470.035 199.948   6
  -9  -5  14-260.326 667.329   9
   9   5 -14-490.100 548.109   6
  -9   5  13 2232.42 933.201   3
   9   5 -13 1775.62 1109.41  14
   9   5 -13 598.019 369.909   6
  -9   5  12 765.895 598.436   3
   9   5 -12 474.076 591.474  14
   9   5 -12 881.869 297.688   6
  -9   5  11 1412.34 723.405   3
   9   5 -11 1576.02 1075.86  14
   9   5 -11 2095.15 844.999   6
  -9   5  10 372.122 311.017   3
   9   5 -10 447.624 726.123  14
   9   5 -10 1031.89 616.205   6
  -9   5   9 3718.15 1000.78   3
   9   5  -9 4291.39 1588.72  14
  -9   5   9 6862.08 1389.52  12
   9   5  -9 3858.48 1024.97   6
  -9   5   8 4676.32 1078.96   3
   9   5  -8 5218.21 1736.35  14
  -9   5   8 7872.01 1355.01  12
   9   5  -8 5116.90 1149.98   6
  -9   5   7 6781.75 1383.12   3
   9   5  -7 7234.46 2072.44  14
  -9   5   7 9550.34 1462.64  12
   9   5  -7 6983.52 1373.79   6
  -9   5   6 1136.63 566.693   3
   9   5  -6 976.603 812.725  14
   9   5  -6 298.879 357.805   6
  -9   5   5 749.123 574.116   3
   9   5  -5 388.482 411.826  14
  -9   5   5 1824.66 792.299  12
   9   5  -4 1555.38 986.964  14
  -9   5   4 2827.12 924.947   3
  -9   5   4 4384.48 1056.74  12
   9   5  -4 1776.52 451.429   6
   9   5  -3 1982.75 1190.67  14
  -9   5   3 2158.12 817.946   3
  -9   5   3 3057.11 884.657  12
   9   5  -3 1981.30 776.910   6
   9   5  -2 353.357 632.441  14
  -9   5   2 643.708 490.451   3
  -9   5   2 1360.76 647.266  12
   9   5  -2 892.256 720.358   6
   9   5  -1 753.798 568.761  14
  -9   5   1 1684.40 696.551   3
  -9   5   1 1343.86 630.871  12
   9   5  -1 1615.46 802.879   6
  -9   5   0 1045.24 548.304   3
  -9   5   0 700.772 451.408  12
   9   5   0 792.537 547.006   6
  -9   5  -1 387.695 395.356   3
  -9   5  -1 64.6698 110.018  12
  -9   5  -1 307.102 234.165  15
   9   5   1 422.485 481.731   6
  -9   5  -2 8928.78 1536.29  15
  -9   5  -2 7492.29 1194.45  12
   9   5   2 8426.65 1702.11   6
  -9   5  -3 5105.97 1220.90  15
  -9   5  -3 3932.22 868.675  12
   9   5   3 4509.81 1271.15   6
  -9   5  -4 641.547 481.841  15
  -9   5  -4 337.245 155.457  12
   9   5   4 217.064 118.407   6
  -9   5  -5 2860.95 826.392  15
   9   5   5 2171.40 876.401   6
  -9   5  -6 5886.29 1243.25  15
   9   5   6 4940.56 1307.30   6
  -9   5  -7 1474.76 608.099  15
   9   5   7 1311.13 577.336   6
  -9   5  -8 8917.81 1582.05  15
   9   5   8 8089.73 1626.67   6
  -9   5  -9 11162.6 1742.33  15
   9   5   9 10539.8 1825.17   6
  -9   5 -10 21.7186 91.4564  15
   9   5  10-577.107 548.424   6
   9   5  11-188.539 432.892   6
  -9   5 -11-26.5617 114.035  15
   9   5  12-107.814 405.389   6
  -9   5 -12 112.560 125.412  15
   9   5  13 310.922 279.213   6
  -9   5 -13 492.255 364.328  15
   9   5  14 188.838 217.949   6
  -9   5 -14 228.196 355.975  15
   9   5  15 4717.76 1070.43   6
  -9   5 -15 4729.22 1050.43  15
   9   5  16-93.5520 35.5768   6
  -9   5 -16 465.790 394.857  15
  -9   5 -17 822.312 437.750  15
   9   5  17 0.58322 149.284   6
  -9   5 -18 1134.86 497.014  15
   9   5  18-45.1694 205.712   6
   9   5  19 1127.04 407.986   6
  -9   5 -20 413.150 265.228   5
   9   5  20-179.151 157.631   6
   9   5  21 1003.00 360.157   6
   9   6 -24 510.089 291.368  15
   9   6 -23 473.246 273.100  15
   9   6 -22 206.258 142.861  15
   9   6 -21-465.258 379.202  15
   9   6 -20-657.349 458.482  15
  -9  -6  19 1028.04 527.546   9
  -9  -6  18 1463.98 634.839   9
   9   6 -18 2124.54 698.389   6
  -9  -6  17 681.400 513.986   9
   9   6 -17 634.118 475.708   6
  -9  -6  16 816.543 475.353   9
   9   6 -16 848.437 470.315   6
  -9  -6  15 87.1722 276.467   9
   9   6 -15 117.168 59.1134   6
   9   6 -14-612.523 564.223   6
  -9  -6  14-288.044 343.481   9
  -9  -6  13 553.232 226.386   9
   9   6 -13 721.300 325.887   6
  -9  -6  12 205.894 399.448   9
   9   6 -12-875.216 782.358   6
   9   6 -11-1023.81 815.792   6
   9   6 -10 2702.86 1000.76   6
  -9   6   9 2578.40 1027.85   3
   9   6  -9 1288.00 864.438   6
  -9   6   8 1265.15 806.008   3
   9   6  -8 1451.19 833.831   6
  -9   6   7 4305.04 1170.75   3
   9   6  -7 3981.09 1222.40   6
  -9   6   6 1369.67 668.626   3
   9   6  -6 640.528 431.390   6
  -9   6   5 3940.79 1089.84   3
   9   6  -5 3187.69 909.221   6
  -9   6   4 1549.69 690.462   3
   9   6  -4 142.401 518.327   6
  -9   6   3 1082.28 629.543   3
   9   6  -3-202.233 502.648   6
  -9   6   2 355.410 414.085   3
   9   6  -2-983.188 921.739   6
  -9   6   1 6634.83 1312.91   3
  -9   6   1 10185.5 1510.09  12
   9   6  -1 6082.82 1226.94   6
  -9   6   0 600.479 437.706   3
   9   6   0-957.691 943.661   6
  -9   6  -1 5853.79 1124.24  12
   9   6   1 4066.72 1127.98   6
  -9   6  -2 1340.73 548.206  12
   9   6   2 1614.43 973.852   6
  -9   6  -3 1175.59 501.062  12
  -9   6  -3 725.800 462.472  15
   9   6   3 1548.69 870.360   6
  -9   6  -4 1852.05 689.239  15
  -9   6  -4 1599.94 645.835  12
   9   6   4 2503.39 993.523   6
  -9   6  -5 769.406 495.116  15
  -9   6  -5 564.522 319.873  12
   9   6   5 832.515 430.493   6
  -9   6  -6 849.446 413.429  15
  -9   6  -6 1040.38 477.494  12
   9   6   6 1345.08 690.227   6
  -9   6  -7 404.873 396.118  15
  -9   6  -7 623.306 280.775  12
   9   6   7 326.354 300.486   6
  -9   6  -8 1280.00 567.469  15
   9   6   8 1091.17 549.057   6
  -9   6  -9 1529.27 613.416  15
   9   6   9 1929.39 725.358   6
  -9   6 -10-55.3073 109.531  15
   9   6  10 398.127 296.174   6
  -9   6 -11 500.564 344.937  15
   9   6  11 32.9072 250.029   6
  -9   6 -12 343.141 269.328  15
   9   6  12 106.393 216.217   6
  -9   6 -13 337.470 307.443  15
   9   6  13 672.051 423.636   6
  -9   6 -14 1309.33 509.320  15
   9   6  14 1194.34 502.771   6
  -9   6 -15 1532.58 568.942  15
   9   6  15 1998.15 597.892   6
  -9   6 -16 728.821 428.540  15
   9   6  16 265.099 202.957   6
   9   6  17 330.965 241.626   6
   9   7 -20 414.807 262.170  15
   9   7 -19 655.975 300.167  15
   9   7 -18 92.0846 11.1343  15
   9   7 -17-481.252 357.467  15
   9   7 -16-169.986 303.592  15
   9   7 -16 1121.75 471.957   6
   9   7 -15-498.443 508.977  15
   9   7 -15 941.612 449.180   6
   9   7 -14-368.595 457.701  15
   9   7 -14 1050.53 446.227   6
   9   7 -13-1315.28 691.762  15
   9   7 -13 487.827 280.875   6
   9   7 -12-758.396 427.195   6
   9   7 -11 44.5398 351.689   6
   9   7 -10-1456.31 736.065   6
   9   7  -9-1464.63 803.123   6
   9   7  -7 616.205 21.0927   6
   9   7  -6 3258.10 1129.96   6
   9   7  -5 3448.15 1159.23   6
  -9   7   4 7668.81 1407.27  12
   9   7  -4 4360.28 1194.39   6
  -9   7   3 6783.13 1237.67  12
   9   7  -3 1992.55 894.087   6
  -9   7   2 4653.27 1080.57  12
   9   7  -2 1476.83 713.460   6
  -9   7   1 3068.88 877.372  12
   9   7  -1 961.806 606.837   6
  -9   7   0 2436.10 794.471  12
   9   7   0-11.8119 251.082   6
  -9   7  -1 2791.58 849.401  12
   9   7   1 755.475 243.595   6
  -9   7  -2 3698.41 853.519  12
   9   7   2-222.959 407.604   6
  -9   7  -3 3618.17 778.496  12
   9   7   3-550.207 515.908   6
  -9   7  -4 1911.57 693.957  12
   9   7   4-95.0874 551.968   6
  -9   7  -5 3009.80 658.464  12
   9   7   5-675.099 516.187   6
  -9   7  -6 547.593 432.930  15
   9   7   6-467.333 514.429   6
  -9   7  -7 852.608 426.319  15
   9   7   7-671.558 456.570   6
  -9   7  -8 1704.31 547.497  15
  -9   7  -8 1594.74 492.620  12
  -9   7  -9 815.592 432.540  15
   9   7   9-247.320 337.492   6
   9   7  10-124.484 205.512   6
  -9   7 -10 1004.99 398.845  15
  -9   7 -11 885.356 371.209  15
   9   7  11-189.713 242.237   6
   9   7  12 50.6667 84.5684   6
   9   8 -11 1125.64 387.299   6
   9   8 -10 477.731 268.385   6
   9   8  -9 690.399 320.559   6
   9   8  -8 134.706 126.587   6
   9   8  -7-374.978 243.545   6
   9   8  -6-689.841 355.905   6
   9   8  -5-597.446 366.846   6
   9   8  -4-175.818 261.693   6
   9   8   0-917.328 448.246   6
   9   8   1 731.549 353.659   6
   9   8   2 443.893 275.004   6
   9   8   3 300.196 215.478   6
 -10   0  34 745.810 382.971  11
 -10   0  33-54.5493 106.909  11
 -10   0  32 300.329 233.592  11
 -10   0  31-205.681 244.023  11
 -10   0  30 207.545 239.591  11
 -10   0  29 34.9413 340.937  11
 -10   0  28-77.0031 119.202  11
 -10   0  27 175.301 354.974  11
 -10   0  26 3026.96 1063.80  11
 -10   0  25 220.252 329.800  11
 -10   0  24 134.208 393.270  13
 -10   0  24 177.650 367.437  11
 -10   0  23 220.009 399.022  13
 -10   0  23-145.210 389.768  11
 -10   0  22 384.424 235.327  11
 -10   0  22 35.8330 418.108  13
 -10   0  21 141.261 252.310  13
 -10   0  21-9.18131 312.694  11
 -10   0  20 7734.11 1923.56  13
 -10   0  19-71.8779 54.5623  13
 -10   0  18 8257.65 1961.73  13
 -10   0  17 82.6800 143.261  13
 -10   0  16 1510.14 957.876  13
 -10   0  15-352.890 444.405  13
 -10   0  14 5336.43 1526.57  13
 -10   0  13-22.8159 246.426  13
 -10   0  12 21394.2 2953.07  13
 -10   0  11-99.1574 278.576  13
 -10   0  10 19050.6 2553.38   2
 -10   0   9 215.450 360.417   2
 -10   0   8 75588.1 4873.41   2
 -10   0   7 8.69529 298.450   2
 -10   0   6 48312.9 3916.51   2
 -10   0   5 123.942 194.572   2
 -10   0   4 114766. 5988.78   2
 -10   0   3-8.55103 232.185   2
 -10   0   2 10274.9 1857.09   2
 -10   0   1 4.90658 129.221   2
 -10   0   0 13175.2 2099.80   2
 -10   0  -1-61.3146 211.145   2
  10   0   1-704.483 852.366  10
 -10   0  -2 7839.87 1676.01   2
  10   0   2 7584.98 1567.12  10
 -10   0  -3-226.698 287.823   2
  10   0   3-733.285 998.283  10
 -10   0  -4 35420.8 3569.68   2
  10   0   4 37165.9 3911.77  10
 -10   0  -5-110.746 334.071   2
  10   0   5-1115.13 974.691  10
 -10   0  -6 10499.8 2024.02   2
  10   0   6 9602.22 1967.09  10
 -10   0  -7-62.3488 197.986   2
  10   0   7-939.990 953.052  10
 -10   0  -8 116067. 6914.04   2
  10   0   8 118036. 7679.03  10
 -10   0  -9-381.915 666.444   2
  10   0   9-886.011 1065.76  10
 -10   0 -10 51.8130 374.459   2
  10   0  10-424.120 966.987  10
  10   0  11-815.795 1252.19  10
  10   0  12-1022.69 1321.65  10
  10   0  13-123.087 221.058   8
 -10   0 -13-259.679 427.310   4
  10   0  14 418.837 280.279   8
 -10   0 -14 3.82494 382.594   4
  10   0  15 38.7150 177.551   8
 -10   0 -15-169.042 472.312   4
  10   0  15-1224.50 1203.90  10
  10   0  16 36200.7 3576.59   8
 -10   0 -16 36383.9 3568.51   4
  10   0  16 36165.1 4817.26  10
  10   0  17-89.6930 248.343   8
 -10   0 -17-301.132 531.380   4
  10   0  18 385.502 460.325   8
 -10   0 -18 256.422 306.684   4
  10   0  19 177.001 270.742   8
 -10   0 -19-264.116 311.697   4
  10   0  20 14778.9 2256.66   8
 -10   0 -20 15045.4 2178.11   4
  10   0  21 199.076 313.073   8
 -10   0 -21-50.5507 262.467   4
  10   0  22 1570.17 748.093   8
 -10   0 -22 1239.16 609.490   4
  10   0  23-333.840 393.215   8
 -10   0 -23-12.6158 200.667   4
 -10   0 -24 2448.53 763.699   4
 -10   0 -25 83.5328 240.377   4
 -10   0 -26 1129.31 408.526   4
 -10  -1  34-337.071 286.287  11
 -10   1  34 82.1669 174.829  11
 -10  -1  33 734.532 440.732  11
 -10   1  33 660.863 404.016  11
 -10  -1  32-52.6993 113.600  11
 -10   1  32 95.4007 150.190  11
 -10   1  31 876.718 429.961   7
 -10  -1  31 1128.70 541.289  11
 -10   1  31 1085.71 571.499  11
 -10   1  30 61.6077 128.418   7
 -10  -1  30-82.2094 216.661  11
 -10   1  30-66.9673 140.913  11
 -10   1  29 153.486 217.998   7
 -10  -1  29-187.918 322.516  11
 -10   1  29 124.810 261.952  11
 -10   1  28 167.953 271.831   7
 -10  -1  28 119.942 140.033  11
 -10   1  28-115.480 269.488  11
 -10   1  27 225.876 255.061   7
 -10  -1  27-93.2661 278.831  11
 -10   1  27 677.884 618.719  11
 -10   1  26 62.6324 140.553   7
 -10  -1  26 201.004 388.993  11
 -10   1  26 463.231 510.648  11
 -10  -1  25 511.566 540.136  11
 -10   1  25 51.6059 274.777  11
 -10   1  24 1640.93 938.143  13
 -10  -1  24 1699.19 833.452  11
 -10   1  24 1149.61 562.575  11
 -10  -1  23 13046.9 1852.67   9
 -10   1  23 10845.0 2475.98  13
 -10  -1  23 10040.4 2190.35  13
 -10  -1  23 11390.2 2010.20  11
 -10   1  23 10468.1 1866.28  11
 -10  -1  22 931.316 630.573   9
 -10   1  22 260.256 615.670  13
 -10  -1  22 188.286 252.355  11
 -10   1  22 211.953 242.637  11
 -10  -1  22 517.922 532.621  13
 -10  -1  21 9568.81 1542.31   9
 -10   1  21 9281.31 2296.65  13
 -10  -1  21 8042.29 1925.96  13
 -10  -1  21 9022.27 1704.35  11
 -10   1  21 8434.63 1586.53  11
 -10   1  20 626.672 576.232  13
 -10  -1  20 693.218 631.807  13
 -10   1  20 494.265 393.836  11
 -10  -1  19 106.232 400.033  13
 -10   1  19 469.194 360.084  13
 -10   1  18 1013.80 704.697  13
 -10  -1  18 889.656 541.740  13
 -10   1  17 159.002 122.813  13
 -10  -1  17 336.946 301.027  13
 -10   1  16 9494.23 2077.04  13
 -10  -1  16 8924.48 1827.23  13
 -10   1  15 5955.49 1906.58  13
 -10  -1  15 5320.21 1495.44  13
 -10  -1  14 3943.77 1240.94  13
 -10   1  14 3893.30 1375.60  13
 -10   1  13 1803.91 901.835  13
 -10  -1  13 1671.12 787.159  13
 -10  -1  12 1726.96 823.155   2
 -10   1  12 2039.94 1050.37  13
 -10  -1  12 1412.62 641.588  13
 -10   1  11 7755.20 1834.40  13
 -10  -1  11 7514.44 1625.73   2
 -10   1  10 7742.06 1825.87  13
 -10  -1  10 7167.95 1574.46   2
 -10   1   9 5913.58 1508.08  13
 -10  -1   9 6107.87 1362.88   2
 -10  -1   8 463.197 430.251   2
 -10   1   7 93400.7 5439.39   2
 -10  -1   7 87293.3 5319.90   2
 -10   1   6 2123.10 821.473   2
 -10  -1   6 1865.97 786.475   2
 -10  -1   5 4722.40 1385.52   2
 -10   1   5 3662.72 1098.26   2
 -10  -1   4 313.424 258.741   2
 -10   1   4 203.139 192.095   2
 -10  -1   3 16692.5 2429.09   2
 -10   1   3 14689.3 2022.54   2
 -10  -1   2 12682.4 2124.50   2
 -10   1   2 10842.4 1741.38   2
 -10   1   1 17759.4 2202.84   2
 -10  -1   1 19847.3 2692.05   2
  10  -1  -1 21194.7 2384.53  10
 -10   1   0 4279.15 1073.45   2
 -10  -1   0 5270.21 1380.24   2
  10  -1   0 4501.28 1149.90  10
 -10   1  -1 7403.22 1423.25   2
 -10  -1  -1 8299.39 1808.18   2
  10  -1   1 9142.28 1714.15  10
 -10   1  -2 8389.23 1546.71   2
 -10  -1  -2 9557.50 1958.12   2
  10  -1   2 11709.9 2079.34  10
 -10   1  -3 18853.3 2333.10   2
 -10  -1  -3 22474.9 3103.76   2
  10  -1   3 25832.9 3266.05  10
 -10  -1  -4 5080.51 1394.16   2
  10  -1   4 6776.69 1674.46  10
 -10  -1  -5 40271.1 4229.59   2
  10  -1   5 46814.8 4517.56  10
  10  -1   6 1956.43 1099.19  10
 -10  -1  -6 992.135 271.199   2
  10  -1   7 2524.82 1130.60  10
 -10  -1  -7 1698.20 605.550   2
  10  -1   8 10966.0 2424.86  10
  10  -1   9 12971.7 2664.38  10
  10  -1  10 4614.51 1795.82  10
  10  -1  11 4070.52 1586.87  10
  10   1  12 9504.41 1729.37   8
 -10   1 -12 8886.52 1614.02   4
  10  -1  12 11711.2 2760.47  10
  10  -1  13-383.481 698.501  10
  10  -1  13 163.738 165.659   8
  10   1  13 76.8156 180.749   8
 -10   1 -13 138.300 83.3081   4
  10  -1  14-100.508 616.008  10
  10   1  14 835.835 527.816   8
  10  -1  14 619.257 413.977   8
 -10   1 -14 645.225 457.117   4
  10  -1  15 2648.97 1219.09  10
  10   1  15 2274.49 884.975   8
  10  -1  15 2241.30 850.805   8
 -10   1 -15 2296.35 832.201   4
  10   1  16 7693.13 1712.51   8
  10  -1  16 7372.10 1569.04   8
 -10   1 -16 7573.39 1514.88   4
 -10  -1 -16 6848.98 1488.86   4
 -10  -1 -17 4337.23 1034.73   4
  10   1  17 4871.85 1276.37   8
  10  -1  17 4711.01 1219.13   8
 -10   1 -17 4513.62 1122.25   4
  10   1  18 280.339 391.596   8
  10  -1  18 253.210 133.548   8
 -10   1 -18 388.261 315.071   4
 -10  -1 -18-232.098 602.579   4
  10   1  19 8927.90 1784.57   8
  10  -1  19 8258.37 1636.85   8
 -10   1 -19 9078.54 1592.21   4
 -10  -1 -19 7686.88 1521.68   4
  10   1  20 235.089 242.483   8
  10  -1  20 430.554 335.262   8
 -10   1 -20 227.450 291.245   4
 -10  -1 -20-255.815 601.119   4
  10  -1  21 567.467 428.811   8
 -10   1 -21 214.990 299.320   4
 -10  -1 -21 25.5048 486.930   4
  10  -1  22 305.616 252.226   8
 -10  -1 -22 19.7705 347.441   4
  10  -1  23 1830.42 717.815   8
 -10  -1 -23 2169.28 710.477   4
  10  -1  24 706.222 425.447   8
 -10  -1 -24 1023.84 459.108   4
 -10  -1 -25 171.599 264.570   4
 -10  -1 -26-19.1154 86.2172   4
 -10   2  33 19.7348 84.2275   7
 -10   2  33 147.142 158.367  11
 -10   2  32 101.185 167.143   7
 -10   2  32 123.969 224.331  11
 -10   2  31 794.834 431.099   7
 -10  -2  31 1115.20 550.611  11
 -10   2  31 933.311 541.530  11
 -10   2  30 584.785 364.959   7
 -10  -2  30 712.540 451.295  11
 -10   2  30 418.867 395.267  11
 -10   2  29 323.885 269.038   7
 -10  -2  29 680.700 437.932  11
 -10   2  29 493.005 420.267  11
 -10   2  28 1293.57 592.384   7
 -10  -2  28 1132.41 607.866  11
 -10   2  28 1104.74 646.275  11
 -10   2  27 228.215 266.661   7
 -10  -2  27 283.399 157.048  11
 -10   2  27 706.101 599.908  11
 -10   2  26 1131.20 538.070   7
 -10  -2  26 1264.30 679.105  11
 -10   2  26 1845.08 862.759  11
 -10  -2  25 309.880 191.094  11
 -10   2  25 532.617 510.613  11
 -10  -2  24 3674.38 1081.55   9
 -10  -2  24 4311.92 1236.56  11
 -10   2  24 3849.84 1173.39  11
 -10  -2  23 1809.61 743.048   9
 -10   2  23 1689.39 694.832  11
 -10  -2  22 1637.34 695.726   9
 -10   2  22 1644.05 1015.20  13
 -10   2  22 1224.16 609.412  11
 -10  -2  21 393.230 266.622   9
 -10   2  21 588.376 796.382  13
 -10   2  21 57.8121 186.404  11
 -10  -2  20 1936.46 595.745   9
 -10   2  20 2489.48 1218.06  13
 -10   2  20 1586.09 591.647  11
 -10  -2  19 139.453 371.989   9
 -10   2  19 479.580 699.257  13
 -10   2  19 766.156 532.329  11
 -10   2  18 7117.07 2026.45  13
  10   2 -17 5744.11 1414.27  14
 -10   2  17 5571.33 1624.89  13
  10   2 -16 1490.93 761.041  14
 -10   2  16 1282.45 784.078  13
 -10  -2  16 1312.66 672.149  13
  10   2 -15 1319.67 674.467  14
 -10   2  15 1283.75 741.861  13
 -10  -2  15 1224.30 629.433  13
 -10   2  14 83.6977 391.045  13
 -10  -2  14 297.992 414.838  13
 -10   2  13 14779.6 2559.03  13
 -10  -2  13 13041.7 2126.24  13
 -10   2  12 40336.2 4182.56  13
 -10  -2  12 38191.7 3637.51  13
 -10  -2  12 39317.2 3514.08   2
 -10   2  11 10072.8 1985.82  13
 -10  -2  11 9732.32 1723.26   2
 -10   2  10 6622.91 1610.30  13
 -10  -2  10 6293.06 1377.53   2
 -10   2   9 8295.59 1792.93  13
 -10  -2   9 7874.79 1571.78   2
 -10   2   8 22086.4 2884.10  13
 -10  -2   8 20281.3 2482.14   2
 -10  -2   7 6903.25 1447.15   2
 -10   2   7 8363.43 1752.21  13
 -10  -2   6 1158.27 498.230   2
 -10   2   6 1211.12 616.581  13
 -10  -2   5 6499.82 1457.45   2
 -10   2   5 7243.34 1604.59  13
 -10  -2   4 3358.83 1164.36   2
 -10   2   4 3293.32 1047.26  13
 -10  -2   3 11402.2 2026.40   2
 -10  -2   2 4300.88 1288.08   2
 -10  -2   1 16832.6 2536.95   2
 -10  -2   0 1482.14 785.177   2
 -10  -2  -1 13517.7 2339.90   2
 -10  -2  -2 9098.40 1919.22   2
  10  -2   2 10434.3 1770.38  10
 -10  -2  -3 18073.7 2741.40   2
  10  -2   3 19350.9 2495.31  10
 -10  -2  -4 18312.9 2867.79   2
  10  -2   4 19794.9 2665.58  10
 -10  -2  -5 27862.3 3631.62   2
  10  -2   5 29205.5 3343.25  10
  10  -2   6 1617.25 1012.30  10
 -10  -2  -6 613.557 285.622   2
  10  -2   7 2738.19 1237.78  10
  10  -2   8 35285.4 4100.76  10
  10  -2   9 6766.55 1908.81  10
  10  -2  10 878.639 1050.96  10
  10  -2  11 362.386 730.666  10
 -10   2 -11 52.4842 316.991  15
 -10   2 -12 6181.40 1313.79  15
  10  -2  12 7048.01 2064.90  10
  10  -2  13 3084.14 1429.61  10
 -10   2 -13 2791.30 888.869  15
 -10   2 -14 13246.8 1838.58  15
  10  -2  14 19993.4 3544.14  10
  10  -2  15-136.092 254.679   8
 -10  -2 -16 3939.45 1040.16   4
  10  -2  16 4793.29 1205.31   8
  10  -2  17 334.519 76.5031   8
 -10  -2 -17 89.0711 559.820   4
  10  -2  18 1029.74 559.527   8
 -10  -2 -18 395.657 386.682   4
  10  -2  19 397.250 322.265   8
 -10  -2 -19-121.137 700.176   4
  10  -2  20 698.032 450.893   8
 -10  -2 -20 304.079 323.866   4
  10  -2  21 1562.41 610.247   8
 -10  -2 -21 743.884 204.158   4
  10  -2  22 2719.66 808.122   8
 -10  -2 -22 2684.78 752.299   4
  10  -2  23 523.884 361.148   8
 -10  -2 -23 19.3754 312.279   4
  10  -2  24 388.181 247.319   8
 -10  -2 -24 389.692 274.418   4
 -10  -2 -25 249.323 222.309   4
 -10   3  32 40.0105 40.3336   7
 -10   3  31 85.1124 15.4687   7
 -10   3  31 123.567 242.757  11
 -10   3  30 749.255 412.020   7
 -10   3  30 1052.01 484.362  11
 -10   3  29 230.288 231.570   7
 -10   3  29 180.638 126.816  11
 -10   3  28 308.946 294.421   7
 -10   3  28 426.607 367.046  11
 -10   3  27 1555.83 697.770   7
 -10   3  27 2002.79 795.882  11
 -10   3  26 77.4479 186.619   7
 -10   3  26 68.5372 18.8033  11
 -10  -3  25 740.647 554.871   9
 -10   3  25 439.106 474.318  11
 -10  -3  24 558.790 467.265   9
 -10   3  24 311.352 500.307  11
 -10  -3  23 2662.58 872.492   9
 -10   3  23 3771.25 1174.91  11
 -10  -3  22 384.323 415.429   9
 -10   3  22 265.949 90.1987  11
 -10  -3  21 3722.18 995.917   9
 -10   3  21 3872.02 1523.64  13
 -10   3  21 4020.46 1070.47  11
 -10  -3  20 1061.50 335.160   9
 -10   3  20 1351.62 906.085  13
 -10   3  20 1456.31 694.924  11
 -10  -3  19 245.073 249.745   9
 -10   3  19 1358.04 924.264  13
  10   3 -19 1774.76 651.944   6
 -10   3  19 1500.15 546.611  11
 -10  -3  18-452.339 616.167   9
  10   3 -18 686.117 638.238  14
 -10   3  18 62.7701 377.244  13
  10   3 -18 359.323 322.588   6
 -10   3  18 132.432 109.226  11
  10   3 -17 857.702 685.708  14
 -10   3  17 604.527 579.366  13
  10   3 -17 931.168 474.793   6
  10   3 -16 100.226 141.444  14
 -10   3  16-51.2043 444.075  13
  10   3 -15 3.86850 260.873  14
 -10   3  15 362.505 577.602  13
  10   3 -14 3924.83 1355.52  14
 -10   3  14 3955.09 1388.04  13
  10   3 -13 297.045 270.330  14
 -10   3  13 564.155 509.126  13
  10   3 -12 502.395 129.057  14
 -10   3  12 627.850 519.142  13
 -10  -3  12 930.131 568.711   2
 -10   3  11 78.3148 307.377  13
 -10  -3  11 246.441 378.518   2
 -10   3  10 6620.50 1631.56  13
 -10  -3  10 6297.65 1431.75   2
 -10  -3   9 6621.52 1481.62   2
 -10  -3   8 401.006 346.604   2
 -10  -3   7 28160.4 3013.76   2
 -10  -3   6 804.985 484.399   2
 -10  -3   5 2640.04 931.998   2
 -10  -3   4 2113.71 836.948   2
 -10  -3   3 11429.5 2039.60   2
 -10  -3   2 222.167 551.702   2
 -10  -3   1 14925.5 2421.46   2
 -10  -3   0 12399.4 2278.65   2
 -10  -3  -1 3156.96 1172.21   2
 -10  -3  -2 11390.0 2215.66   2
 -10  -3  -3 25105.7 3463.71   2
 -10  -3  -4 364.091 237.261   2
 -10  -3  -5 13138.5 2499.27   2
  10  -3   5 12726.7 2137.95  10
 -10  -3  -6 19601.0 3256.15   2
  10  -3   6 20475.4 2771.43  10
  10  -3   7 134.270 530.308  10
 -10  -3  -7 328.158 565.769   2
  10  -3   8-439.462 453.619  10
 -10  -3  -8-391.791 872.731   2
 -10   3  -8 187.784 221.039  15
 -10   3  -9 141.787 200.097  15
 -10  -3  -9 119.222 69.2448   4
  10  -3  10 1294.01 1027.74  10
 -10   3 -10 392.365 270.069  15
 -10  -3 -10 291.754 130.670   4
  10  -3  11 681.514 863.584  10
 -10   3 -11 219.211 335.319  15
 -10  -3 -11-187.354 390.866   4
 -10   3 -12-144.618 251.725  15
 -10  -3 -12-266.510 440.252   4
 -10   3 -13 3092.11 922.596  15
 -10  -3 -13 2730.58 894.835   4
 -10   3 -14 203.342 230.377  15
 -10  -3 -14-683.206 639.399   4
 -10   3 -15 2410.21 820.329  15
 -10  -3 -15 1460.59 561.147   4
 -10   3 -16 1230.34 636.233  15
 -10  -3 -16-325.186 458.643   4
 -10  -3 -17 1880.93 702.709   4
 -10  -3 -18 1354.89 575.587   4
 -10   3 -19 3398.09 829.189   5
 -10  -3 -19 2786.05 853.761   4
 -10  -3 -20-289.971 404.556   4
 -10  -3 -21 358.672 296.160   4
 -10  -3 -22 2009.62 654.280   4
 -10  -3 -23 1100.43 447.662   4
 -10  -3 -24 601.611 336.833   4
 -10   4  31 238.926 209.350   7
 -10   4  30 6.29332 13.9184   7
 -10   4  29 42.5459 81.2361   7
 -10   4  28 844.399 442.069   7
 -10   4  27 158.305 278.836   7
 -10   4  26 513.132 466.403   7
 -10   4  25 496.647 427.562   7
 -10  -4  24 1703.87 719.460   9
 -10   4  24 796.195 605.498   7
 -10  -4  23 911.818 510.114   9
 -10  -4  22 340.359 419.060   9
 -10  -4  21 589.989 416.949   9
 -10  -4  20 891.044 482.524   9
  10   4 -20 1656.30 622.629   6
 -10  -4  19 198.694 391.665   9
  10   4 -19 1266.02 590.100   6
 -10  -4  18 4328.32 1022.56   9
  10   4 -18 5893.68 1135.95   6
 -10   4  17 996.661 643.515   3
 -10  -4  17-229.357 511.445   9
  10   4 -17 224.573 499.337  14
  10   4 -17 183.868 172.960   6
 -10   4  16 1498.27 712.206   3
  10   4 -16 713.326 602.633  14
  10   4 -16 592.349 231.096   6
 -10   4  15 277.873 413.150   3
  10   4 -15 148.827 343.165  14
  10   4 -15-619.858 488.940   6
 -10   4  14 1125.69 579.781   3
  10   4 -14 962.140 574.721  14
  10   4 -14 199.825 297.824   6
 -10   4  13 4333.15 1052.14   3
  10   4 -13 3964.39 1494.62  14
  10   4 -13 3232.12 800.104   6
 -10   4  12 7987.33 1472.86   3
  10   4 -12 5904.26 1699.69  14
  10   4 -12 7167.98 1282.05   6
 -10   4  11 1884.55 777.449   3
  10   4 -11 750.030 592.878  14
  10   4 -11 1667.09 654.994   6
 -10   4  10 1561.21 668.849   3
  10   4 -10 1225.73 643.920  14
  10   4 -10 1372.23 584.796   6
  10   4  -9 1489.93 846.366  14
  10   4  -8 567.462 112.455  14
  10   4  -7 2361.20 946.830  14
  10   4  -6 7558.56 1888.57  14
 -10  -4   5 664.690 549.337   2
 -10  -4   4 3212.02 1144.55   2
 -10  -4   3 2293.92 1100.86   2
 -10  -4   2 23381.9 3213.61   2
 -10  -4   1 4099.93 1391.47   2
 -10  -4   0 1019.17 765.013   2
 -10  -4  -1 6045.16 1670.18   2
 -10   4  -2 4993.84 1065.78  15
  10   4   2 4580.81 1128.20   6
 -10  -4  -2 4438.28 1418.63   2
 -10   4  -2 2958.29 794.037   3
  10   4   3 3510.61 1046.68   6
 -10   4  -3 4195.81 1026.24  15
 -10   4  -3 1671.80 531.105   3
 -10  -4  -3 3417.54 1312.35   2
 -10  -4  -4 12349.7 2566.49   2
  10   4   4 11866.8 1944.99   6
 -10   4  -4 12949.5 1805.45  15
  10   4   5 1401.24 597.421   6
 -10   4  -5 2269.61 729.706  15
 -10  -4  -5 2008.31 1016.49   2
 -10  -4  -6 427.476 254.604   2
 -10   4  -6 670.687 383.732  15
 -10   4  -7 7615.36 1438.20  15
 -10  -4  -7 7533.15 2106.07   2
 -10   4  -8 12518.2 1838.07  15
 -10  -4  -8 12947.8 2809.57   2
 -10  -4  -9 7251.27 2076.92   2
 -10   4  -9 6577.49 1361.64  15
 -10   4 -10 3091.67 905.628  15
 -10   4 -11 399.680 393.180  15
 -10   4 -12 1998.39 719.596  15
 -10   4 -13 2649.69 830.334  15
 -10   4 -14 5363.56 1181.69  15
 -10   4 -15 574.426 445.860  15
 -10  -4 -15-137.899 190.042   4
 -10   4 -16 651.763 507.221  15
 -10  -4 -16 155.363 85.8231   4
 -10   4 -17 1428.31 633.965  15
 -10  -4 -17 749.871 460.078   4
 -10  -4 -18 396.271 373.518   4
 -10   4 -19 421.558 303.343   5
 -10  -4 -19 26.9412 87.5871   4
 -10   4 -20 3374.72 699.382   5
 -10  -4 -20 3360.15 810.775   4
 -10  -4 -21 470.848 281.697   4
  10   4  22-62.6135 146.145   6
 -10   5  28-183.747 258.154   7
 -10   5  27 2131.26 648.517   7
  10   5 -26-121.940 120.839  15
 -10   5  26-32.5045 137.727   7
  10   5 -25 427.859 203.460  15
 -10   5  25 842.999 498.953   7
  10   5 -24-209.391 258.657  15
 -10   5  24 576.943 418.008   7
 -10   5  23 1848.76 721.562   7
 -10  -5  22 1033.25 595.917   9
 -10   5  22 293.801 391.638   7
 -10  -5  21 1817.50 704.169   9
 -10   5  21 1522.13 640.667   7
 -10  -5  20 327.419 357.283   9
  10   5 -20 704.708 457.144   6
  10   5 -19 1806.64 698.959   6
 -10  -5  19 551.932 407.593   9
  10   5 -18 216.242 265.989   6
 -10  -5  18-41.5694 235.701   9
 -10  -5  17-363.405 499.838   9
  10   5 -17 689.578 415.938   6
 -10  -5  16-484.494 627.345   9
  10   5 -16-55.4600 155.660   6
 -10  -5  15-525.657 648.600   9
  10   5 -15-369.583 429.564   6
 -10   5  14 2214.34 1025.59   3
  10   5 -14 255.568 372.439   6
 -10   5  13 2147.46 930.006   3
  10   5 -13-863.984 720.816   6
 -10   5  12 878.713 742.704   3
  10   5 -12 192.663 354.831   6
 -10   5  11 325.160 429.926   3
  10   5 -11 338.071 494.773  14
  10   5 -11 840.795 573.161   6
 -10   5  10 390.316 355.312   3
  10   5 -10 648.776 706.713  14
  10   5 -10 401.219 435.110   6
 -10   5   9 4832.40 1213.06   3
  10   5  -9 4738.28 1720.31  14
  10   5  -9 4768.14 1151.92   6
 -10   5   8 2658.59 856.705   3
  10   5  -8 2102.10 1078.25  14
  10   5  -8 2552.89 852.683   6
 -10   5   7 1656.49 747.570   3
  10   5  -7 562.656 579.448  14
  10   5  -7 680.868 380.539   6
 -10   5   6 1384.52 813.795   3
  10   5  -6 974.421 804.976  14
  10   5  -6 247.623 249.454   6
 -10   5   5 10159.1 1818.97   3
  10   5  -5 9632.33 2583.74  14
 -10   5   5 13041.8 1611.95  12
  10   5  -5 8786.70 1572.44   6
  10   5  -4 2281.31 1382.64  14
 -10   5   4 2486.55 960.188   3
  10   5  -4 1343.52 348.717   6
 -10   5   3 19812.7 2427.38   3
  10   5  -3 18031.4 3599.79  14
 -10   5   3 23333.3 2162.46  12
  10   5  -3 19931.2 2449.77   6
  10   5  -2-252.010 531.293  14
 -10   5   2 1317.19 732.143   3
 -10   5   2 1620.68 763.080  12
  10   5  -2 735.224 610.083   6
  10   5  -1 1677.20 1024.77  14
 -10   5   1 3054.97 984.332   3
 -10   5   1 4311.32 958.975  12
  10   5  -1 3099.09 1081.39   6
 -10   5   0 818.137 544.466   3
 -10   5   0 1177.98 575.201  12
  10   5   0 819.801 643.520   6
 -10   5  -1-63.4172 196.100  15
 -10   5  -1 114.227 321.625   3
 -10   5  -1 485.901 418.858  12
  10   5   1-43.7167 282.853   6
 -10   5  -2 705.034 408.514  15
 -10   5  -2 623.597 428.649   3
 -10   5  -2 1154.82 470.299  12
  10   5   2 708.828 577.692   6
 -10   5  -3 2475.96 844.480  15
  10   5   3 2104.29 781.353   6
 -10   5  -4 1057.73 588.323  15
  10   5   4 796.295 510.570   6
 -10   5  -5 5771.55 1270.77  15
  10   5   5 5772.74 1428.52   6
 -10   5  -6 583.439 400.232  15
  10   5   6 611.273 391.902   6
 -10   5  -7 110.927 153.074  15
  10   5   7 177.907 306.855   6
 -10   5  -8 1321.36 626.746  15
  10   5   8 917.562 400.762   6
 -10   5  -9 2760.55 895.490  15
  10   5   9 2537.48 805.757   6
 -10   5 -10 57.1042 253.791  15
  10   5  10-126.663 363.868   6
 -10   5 -11 308.611 248.886  15
  10   5  11 90.3374 88.2101   6
 -10   5 -12 506.906 365.878  15
  10   5  12-219.948 445.983   6
 -10   5 -13 2154.32 770.092  15
  10   5  13 1621.62 565.986   6
 -10   5 -14 1392.60 609.268  15
  10   5  14 441.459 281.025   6
 -10   5 -15 1155.67 553.422  15
  10   5  15 190.429 110.388   6
 -10   5 -16 1542.69 636.113  15
  10   5  16 893.913 358.174   6
  10   5  17 2168.93 623.005   6
  10   5  18-119.032 173.534   6
 -10   5 -19 1733.90 508.545   5
  10   5  19 1293.50 409.501   6
  10   5  20 138.744 115.547   6
  10   6 -24 242.797 198.359  15
  10   6 -23 559.932 272.197  15
  10   6 -22-240.178 301.321  15
  10   6 -21-223.943 343.223  15
  10   6 -20-432.458 395.863  15
 -10  -6  19 1482.40 678.265   9
 -10  -6  18 1123.89 594.625   9
  10   6 -18 1228.65 509.366   6
 -10  -6  17 1169.96 559.843   9
  10   6 -17 1440.16 571.189   6
 -10  -6  16-155.397 193.934   9
  10   6 -16 936.657 498.354   6
 -10  -6  15-9.33630 222.447   9
  10   6 -15 248.610 211.745   6
 -10  -6  14-812.548 566.768   9
  10   6 -14-304.052 467.524   6
 -10  -6  13-587.890 534.607   9
  10   6 -13-687.800 715.217   6
 -10  -6  12-814.068 576.270   9
  10   6 -12-1254.14 853.001   6
 -10  -6  11 711.326 310.203   9
  10   6 -11-480.266 799.874   6
 -10   6  10 3111.22 1190.73   3
  10   6 -10 1924.50 734.567   6
 -10   6   9 5022.54 1384.73   3
  10   6  -9 5004.48 1366.92   6
 -10   6   8 2007.46 936.550   3
  10   6  -8 2026.41 1041.20   6
 -10   6   7 4606.66 1280.97   3
  10   6  -7 3932.73 1147.41   6
 -10   6   6 728.947 611.373   3
  10   6  -6 100.490 338.791   6
 -10   6   5 591.043 487.237   3
  10   6  -5 286.086 211.828   6
 -10   6   4 141.565 290.319   3
  10   6  -4-710.055 613.275   6
 -10   6   3 277.574 331.547   3
  10   6  -3-719.102 802.707   6
 -10   6   2 2384.08 812.120   3
  10   6  -2 2076.79 468.275   6
 -10   6   1 2094.92 751.906   3
  10   6  -1 1578.63 341.343   6
 -10   6   0 171.981 205.624   3
  10   6   0-1020.05 952.376   6
 -10   6  -1 6038.11 1097.83  12
  10   6   1 373.986 591.067   6
 -10   6  -2 2719.05 748.555  12
  10   6   2 1482.23 701.020   6
 -10   6  -3 105.152 275.721  15
 -10   6  -3 1795.86 639.152  12
  10   6   3 1016.75 718.260   6
 -10   6  -4 996.453 512.659  15
 -10   6  -4 1611.15 622.561  12
  10   6   4 1687.07 860.260   6
 -10   6  -5 90.8933 125.830  15
  10   6   5 40.9860 257.506   6
 -10   6  -6 1150.35 516.541  15
  10   6   6 1235.58 565.487   6
 -10   6  -7 687.816 407.878  15
  10   6   7 341.215 270.721   6
 -10   6  -8 1210.61 564.400  15
  10   6   8 908.237 489.392   6
 -10   6  -9 388.840 324.040  15
  10   6   9 296.791 311.640   6
 -10   6 -10 388.688 367.454  15
  10   6  10 339.154 282.853   6
 -10   6 -11 348.327 354.523  15
  10   6  11 315.830 258.557   6
 -10   6 -12 2206.20 687.459  15
  10   6  12 1717.10 586.605   6
 -10   6 -13 1216.84 512.893  15
  10   6  13 409.739 314.841   6
  10   6  14 503.752 300.101   6
  10   6  15 91.9359 167.004   6
 -10   6 -16 457.135 270.058   5
  10   6  16 234.893 195.318   6
  10   7 -19-146.777 212.907  15
  10   7 -18-19.0102 145.692  15
  10   7 -17-358.990 325.025  15
  10   7 -16 155.004 232.815  15
  10   7 -16 2022.39 570.590   6
  10   7 -15-408.839 462.142  15
  10   7 -15 1010.42 451.410   6
  10   7 -14-1208.60 666.872  15
  10   7 -14 1405.69 493.768   6
  10   7 -13 134.536 202.780   6
  10   7 -12 155.423 149.210   6
  10   7 -11-993.351 578.658   6
  10   7 -10-518.173 571.769   6
  10   7  -9-1896.96 827.776   6
  10   7  -8-1213.55 919.167   6
  10   7  -7-155.957 258.100   6
  10   7  -6 3084.02 1091.83   6
  10   7  -5 2955.19 1020.18   6
  10   7  -4 1996.70 871.138   6
  10   7  -3 1215.85 732.035   6
 -10   7   2 6862.58 1153.92  12
  10   7  -2 508.127 539.655   6
 -10   7   1 5968.50 998.614  12
  10   7  -1 202.280 264.471   6
 -10   7   0 5151.59 925.419  12
  10   7   0 750.746 434.219   6
 -10   7  -1 3746.19 767.313  12
  10   7   1 719.732 388.427   6
 -10   7  -2 1662.72 615.619  12
  10   7   2-284.341 363.534   6
 -10   7  -3 3728.43 681.317  12
  10   7   3 167.050 255.620   6
 -10   7  -4 4644.67 740.377  12
  10   7   4 2393.29 664.883   6
 -10   7  -5 2530.85 547.431  12
  10   7   5 268.545 150.557   6
 -10   7  -6 1403.42 406.848  12
  10   7   6-807.394 404.588   6
  10   7   7-228.959 279.333   6
  10   7   8-167.983 206.197   6
  10   7   9-221.086 217.099   6
  10   7  10 71.3201 90.8057   6
  10   7  11-302.198 219.056   6
  10   8  -8 503.560 251.427   6
  10   8  -7-102.339 152.913   6
  10   8  -6-259.663 220.833   6
  10   8  -5-376.954 255.888   6
  10   8  -4-720.346 368.946   6
 -11   0  34 2180.97 611.254  11
 -11   0  33 146.961 180.897  11
 -11   0  32 273.983 237.355  11
 -11   0  31 120.968 230.861  11
 -11   0  30-193.004 278.318  11
 -11   0  29-67.0011 251.955  11
 -11   0  28 59.0858 336.325  11
 -11   0  27 388.767 467.492  11
 -11   0  26 2224.79 901.774  11
 -11   0  25-80.4738 216.647  11
 -11   0  24 688.255 468.738  11
 -11   0  23 47.1937 295.756  13
 -11   0  23-279.953 389.485  11
 -11   0  22 8141.97 2069.03  13
 -11   0  22 7570.88 1530.86  11
 -11   0  21 10.6175 186.563  13
 -11   0  21-110.226 465.847  11
 -11   0  20 2187.99 943.497  13
 -11   0  20 2351.86 890.673  11
 -11   0  19-102.198 311.032  13
 -11   0  18 8447.35 2011.68  13
 -11   0  17-136.552 380.253  13
 -11   0  16 2102.89 1096.33  13
 -11   0  15-30.7235 229.155  13
 -11   0  14 7782.52 1945.06  13
 -11   0  13 269.819 315.090  13
 -11   0  12 5886.25 1611.97  13
 -11   0  11-527.861 691.741  13
 -11   0  10 15203.1 2383.09   2
 -11   0   9 175.957 180.943   2
 -11   0   8 32932.8 3456.37   2
 -11   0   7-28.6705 226.861   2
 -11   0   6 6855.75 1561.77   2
 -11   0   5-104.089 258.014   2
 -11   0   4 237.664 395.572   2
 -11   0   3-60.8628 176.995   2
 -11   0   2 5621.83 1450.56   2
 -11   0   1 153.744 413.846   2
 -11   0   0 11010.3 2017.51   2
 -11   0  -1 121.544 493.538   2
 -11   0  -2 4284.99 1336.51   2
 -11   0  -3 210.675 447.438   2
  11   0   3-598.193 963.249  10
 -11   0  -4 34585.2 3705.51   2
  11   0   4 36416.9 4116.45  10
 -11   0  -5-28.3751 177.158   2
  11   0   5-744.674 1022.10  10
 -11   0  -6 5537.85 1481.43   2
  11   0   6 4776.60 1332.18  10
 -11   0  -7-72.6936 161.122   2
  11   0   7-577.847 993.953  10
 -11   0  -8 91261.0 6333.73   2
  11   0   8 92083.4 7202.30  10
 -11   0  -9 9.90615 305.422   2
  11   0   9-561.406 1112.47  10
  11   0  10 109.759 905.574  10
  11   0  11 82.6803 201.275   8
 -11   0 -11 53.9268 147.830   4
  11   0  12 8132.35 1580.20   8
 -11   0 -12 7918.64 1628.34   4
  11   0  12 7653.11 1911.54  10
  11   0  13-227.567 239.291   8
 -11   0 -13-408.371 443.926   4
  11   0  13-1026.08 1373.14  10
  11   0  14 2293.82 836.677   8
 -11   0 -14 2474.59 898.724   4
  11   0  14 1721.95 183.096  10
  11   0  15-27.2238 47.2312   8
 -11   0 -15-658.800 637.461   4
  11   0  16 6811.56 1484.39   8
 -11   0 -16 6629.35 1519.46   4
  11   0  17-149.827 203.821   8
 -11   0 -17-265.420 426.443   4
  11   0  18 9924.37 1833.75   8
 -11   0 -18 11074.8 1885.44   4
  11   0  19 53.0242 144.396   8
 -11   0 -19-47.9562 302.977   4
  11   0  20 3604.55 1044.89   8
 -11   0 -20 4197.23 1135.92   4
 -11   0 -21-39.2299 203.428   4
 -11   0 -22 259.675 333.740   4
 -11   0 -23-1.68561 147.733   4
 -11   0 -24 528.839 322.436   4
 -11   0 -25 127.750 152.148   4
 -11  -1  34-32.1632 200.320  11
 -11   1  34 154.668 167.569  11
 -11  -1  33 230.991 230.416  11
 -11   1  33 35.7228 63.9694  11
 -11  -1  32 270.500 300.737  11
 -11   1  32 111.782 241.278  11
 -11   1  31 94.1706 220.808   7
 -11  -1  31-42.3652 172.016  11
 -11   1  31 238.700 256.070  11
 -11   1  30 228.959 228.693   7
 -11  -1  30-191.038 129.466  11
 -11   1  30 80.6733 278.671  11
 -11   1  29 345.132 331.281   7
 -11  -1  29 61.0161 45.8924  11
 -11   1  29 118.243 212.090  11
 -11   1  28 656.388 478.219   7
 -11  -1  28 562.075 497.980  11
 -11   1  28 991.986 676.600  11
 -11   1  27 672.124 450.458   7
 -11  -1  27 577.204 544.117  11
 -11   1  27 570.011 602.457  11
 -11  -1  26 280.174 380.592  11
 -11   1  26 177.084 260.683  11
 -11  -1  25 240.733 305.926  11
 -11   1  25-101.512 166.455  11
 -11  -1  24 1588.97 773.811  11
 -11   1  24 1681.47 750.008  11
 -11  -1  23 7697.39 1458.93   9
 -11   1  23 6761.78 1993.67  13
 -11  -1  23 6765.75 1822.37  13
 -11  -1  23 6583.16 1503.59  11
 -11   1  23 6027.09 1414.69  11
 -11   1  22-12.5089 355.032  13
 -11  -1  22 579.708 520.161  13
 -11  -1  22 79.7009 325.178  11
 -11   1  22 85.5893 322.292  11
 -11  -1  22 747.014 530.170   9
 -11  -1  21 867.951 512.473   9
 -11   1  21 865.694 587.808  13
 -11  -1  21 607.129 559.866  13
 -11  -1  21 383.614 248.424  11
 -11   1  21 384.139 59.1042  11
 -11   1  20 121.202 89.1108  13
 -11  -1  20 178.635 147.295  13
 -11  -1  20-183.070 334.368  11
 -11   1  20 541.392 508.675  11
 -11   1  19 13468.7 2762.46  13
 -11  -1  19 11587.1 2325.33  13
 -11   1  19 13191.7 1965.27  11
 -11   1  18 895.930 700.949  13
 -11  -1  18 1231.39 844.593  13
 -11   1  17 99.9637 110.917  13
 -11  -1  17 189.847 255.585  13
 -11   1  16 955.064 700.148  13
 -11  -1  16 1012.11 645.096  13
 -11   1  15 2924.61 1348.61  13
 -11  -1  15 1186.55 701.400  13
 -11   1  14 45.1266 163.354  13
 -11  -1  14-368.714 522.873  13
 -11   1  13 6410.01 1788.45  13
 -11  -1  13 5242.22 1392.86  13
 -11  -1  12 239.222 460.808   2
 -11   1  12 24.4234 194.688  13
 -11  -1  12 97.2335 258.038  13
 -11   1  11 27214.4 3556.27  13
 -11  -1  11 25643.6 3045.76   2
 -11   1  10 1979.57 929.202  13
 -11  -1  10 1560.37 720.922   2
 -11   1   9 932.116 591.466  13
 -11  -1   9 1048.79 526.701   2
 -11   1   8 9759.14 1867.48   2
 -11  -1   8 9455.52 1860.85   2
 -11   1   7 13325.3 2192.78   2
 -11  -1   7 13216.8 2221.88   2
 -11  -1   6 14542.8 2333.98   2
 -11   1   6 13559.1 2158.09   2
 -11  -1   5 26626.5 3134.38   2
 -11   1   5 23942.8 2800.36   2
 -11  -1   4 6956.78 1598.48   2
 -11   1   4 5543.42 1319.18   2
 -11  -1   3 11807.0 2251.85   2
 -11   1   3 9779.13 1801.84   2
 -11  -1   2 3530.99 1247.73   2
 -11   1   2 2860.90 936.135   2
 -11  -1   1 1565.51 916.466   2
 -11   1   1 1177.27 558.614   2
 -11  -1   0 1477.65 900.516   2
 -11   1   0 796.398 518.482   2
  11  -1   0 432.318 310.408  10
  11  -1   1 1708.07 623.534  10
 -11   1  -1 1677.76 749.731   2
 -11  -1  -1 1921.91 931.833   2
 -11  -1  -2 11837.1 2286.08   2
  11  -1   2 12530.8 2159.29  10
 -11  -1  -3 49255.8 4743.99   2
  11  -1   3 54150.1 4758.21  10
  11  -1   4 29.0943 376.677  10
 -11  -1  -4 58.4209 27.1241   2
 -11  -1  -5 75725.5 6044.73   2
  11  -1   5 82169.9 6293.90  10
  11  -1   6 5727.85 1654.13  10
 -11  -1  -6 4812.94 1498.58   2
 -11  -1  -7 64115.7 5670.41   2
  11  -1   7 73996.8 6338.66  10
  11  -1   8 4281.07 1477.60  10
 -11  -1  -8 3691.52 1324.52   2
 -11  -1  -9 7532.53 1905.45   2
  11  -1   9 8631.59 2125.78  10
  11  -1  10 4279.86 1475.54  10
  11   1  10 3384.82 1019.21   8
 -11  -1 -10 2675.91 968.203   2
 -11  -1 -10 3822.08 1048.22   4
  11  -1  11-728.138 1005.36  10
  11   1  11 29.0675 147.948   8
 -11   1 -11 555.658 419.878   5
 -11  -1 -11-271.271 648.585   2
  11  -1  11 176.640 309.401   8
 -11   1 -11 450.173 383.277   4
 -11  -1 -11-170.711 444.687   4
  11  -1  12-1152.15 998.817  10
 -11   1 -12 404.691 367.912   5
  11   1  12-7.60026 70.0632   8
 -11  -1 -12-571.391 858.419   2
  11  -1  12 383.523 371.743   8
 -11   1 -12-177.744 310.834   4
 -11  -1 -12-269.499 482.297   4
  11  -1  13 275.136 451.673  10
 -11   1 -13 894.196 477.478   5
  11   1  13 663.876 440.172   8
 -11  -1 -13 150.112 346.987   2
  11  -1  13 536.143 289.422   8
 -11   1 -13 754.463 466.795   4
 -11  -1 -13 269.331 386.008   4
  11  -1  14 2209.69 1037.24  10
 -11  -1 -14 1670.15 854.869   2
  11   1  14 2008.93 801.187   8
  11  -1  14 2404.57 878.686   8
 -11   1 -14 2520.23 897.130   4
 -11  -1 -14 2080.81 816.354   4
  11   1  15 5729.63 1437.30   8
  11  -1  15 5791.73 1332.42   8
 -11   1 -15 5942.81 1377.67   4
 -11  -1 -15 5048.84 1233.35   4
  11  -1  16 2450.37 876.173   8
  11   1  16 2120.52 831.353   8
 -11   1 -16 2019.88 752.226   4
 -11  -1 -16 2250.25 803.193   4
  11  -1  17 482.768 345.012   8
 -11   1 -17 924.977 567.858   4
 -11  -1 -17 208.910 307.537   4
  11  -1  18 848.133 537.074   8
 -11   1 -18 1056.40 531.545   4
 -11  -1 -18 654.356 269.480   4
  11  -1  19 357.032 441.100   8
 -11   1 -19 5.15005 189.221   4
 -11  -1 -19-197.963 428.262   4
  11  -1  20 825.186 469.242   8
 -11   1 -20 955.704 461.495   4
 -11  -1 -20 434.164 166.351   4
  11  -1  21 238.176 255.886   8
 -11   1 -21 145.848 236.002   4
 -11  -1 -21 205.265 229.772   4
  11  -1  22 117.463 145.201   8
 -11  -1 -22 262.195 67.0769   4
 -11  -1 -23 6450.39 1167.21   4
 -11  -1 -24 197.579 238.170   4
 -11  -1 -25 60.0992 114.071   4
 -11   2  33-102.177 143.794   7
 -11   2  33 29.9984 40.4701  11
 -11   2  32 590.082 301.302   7
 -11   2  32 684.181 389.976  11
 -11   2  31 256.416 238.722   7
 -11   2  31 48.8970 202.689  11
 -11   2  30 1737.15 656.240   7
 -11  -2  30 1973.57 708.506  11
 -11   2  30 1653.58 689.031  11
 -11   2  29 842.504 491.510   7
 -11  -2  29 499.017 425.166  11
 -11   2  29 775.147 490.651  11
 -11   2  28 196.807 313.108   7
 -11  -2  28 205.656 398.781  11
 -11   2  28-149.886 189.128  11
 -11   2  27 119.831 214.617   7
 -11  -2  27 9.94696 93.7713  11
 -11   2  27 374.405 524.778  11
 -11  -2  26 2544.59 834.263  11
 -11   2  26 2496.13 973.297  11
 -11  -2  25 759.995 607.288   9
 -11  -2  25 430.181 535.372  11
 -11   2  25 155.317 295.781  11
 -11  -2  24 597.347 488.040   9
 -11   2  24 764.683 563.383  11
 -11   2  23-70.8280 277.209  11
 -11  -2  23 600.945 454.179   9
 -11   2  22 1012.09 705.679  13
 -11   2  22 954.101 521.137  11
 -11  -2  22 1496.85 683.017   9
 -11  -2  21 6403.88 1247.09   9
 -11   2  21 8286.35 2278.94  13
 -11   2  21 7121.17 1562.03  11
 -11  -2  20 355.916 115.297   9
 -11   2  20 914.095 908.842  13
 -11   2  20 330.492 200.694  11
 -11  -2  19 343.282 252.844   9
 -11   2  19 622.700 709.300  13
 -11   2  19 972.275 610.222  11
 -11  -2  18 4375.07 968.077   9
 -11   2  18 6614.25 1971.00  13
 -11   2  18 6679.61 1483.05  11
  11   2 -17 303.893 295.987  14
 -11   2  17 290.578 169.685  13
 -11  -2  17 448.593 401.560  13
  11   2 -16 1447.83 808.263  14
 -11   2  16 1399.56 964.942  13
 -11  -2  16 1007.30 655.796  13
 -11   2  15 2997.41 1220.52  13
 -11  -2  15 3033.77 1155.30  13
 -11   2  14 945.363 815.475  13
 -11  -2  14 292.309 248.828  13
 -11   2  13 6595.24 1820.30  13
 -11  -2  13 5372.78 1430.38  13
 -11  -2  13 6118.03 1479.20   2
 -11   2  12 2373.82 1131.93  13
 -11  -2  12 1509.68 736.927   2
 -11   2  11 494.851 659.975  13
 -11  -2  11 190.585 320.915   2
 -11   2  10 504.392 602.466  13
 -11  -2  10 338.282 460.733   2
 -11   2   9 12305.8 2358.23  13
 -11  -2   9 10913.0 1928.99   2
 -11   2   8 61086.6 5246.79  13
 -11  -2   8 55886.7 4435.90   2
 -11  -2   7 8160.55 1673.77   2
 -11   2   7 8424.53 1897.57  13
 -11  -2   6 5236.22 1362.60   2
 -11   2   6 5511.21 1449.90  13
 -11  -2   5 5599.93 1471.99   2
 -11   2   5 5197.69 1414.95  13
 -11  -2   4 22457.0 2966.02   2
 -11  -2   3 1890.56 1181.69   2
 -11  -2   2 391.407 748.080   2
 -11  -2   1 8249.09 1872.68   2
 -11  -2   0 38784.1 4191.56   2
 -11  -2  -1 9161.20 2027.50   2
 -11  -2  -2 1586.77 893.424   2
 -11  -2  -3 7148.49 1867.97   2
  11  -2   3 8065.89 1792.40  10
 -11  -2  -4 11271.8 2348.56   2
  11  -2   4 12144.8 2246.30  10
  11  -2   5 2092.70 1045.05  10
 -11  -2  -5 1272.32 730.369   2
 -11  -2  -6 9568.55 2187.03   2
  11  -2   6 10234.8 2223.95  10
  11  -2   7 1801.32 988.821  10
 -11  -2  -7 891.024 240.157   2
 -11  -2  -8 33048.6 4329.62   2
  11  -2   8 40030.4 4649.48  10
  11  -2   9 4434.70 1677.66  10
 -11  -2  -9 2736.89 1007.23   2
 -11   2  -9 3372.13 1024.16  15
 -11  -2  -9 2804.42 876.664   4
  11  -2  10 4739.11 1801.54  10
 -11  -2 -10 3431.03 1205.35   2
 -11   2 -10 3938.37 1080.45  15
 -11  -2 -10 3413.54 995.121   4
 -11  -2 -11 6863.91 1459.01   4
 -11  -2 -11 6407.56 1795.55   2
  11  -2  11 10070.4 2556.88  10
  11  -2  12 2000.36 1183.52  10
 -11  -2 -12 902.639 309.308   2
 -11  -2 -12 1466.70 685.394   4
  11  -2  13 221.830 397.260  10
 -11  -2 -13-568.748 1025.91   2
 -11  -2 -13-54.0837 422.144   4
 -11  -2 -14-214.336 561.527   4
 -11   2 -15 778.531 483.134   5
 -11  -2 -15-356.270 567.912   4
 -11   2 -16 1285.75 616.337   5
  11  -2  16 1062.13 548.364   8
 -11  -2 -16 635.672 242.181   4
  11  -2  17 96.0658 99.7444   8
 -11  -2 -17-133.001 468.996   4
  11  -2  18 3992.22 1005.19   8
 -11  -2 -18 3539.07 1000.79   4
  11  -2  19 31.0403 47.1701   8
 -11  -2 -19-60.2158 205.037   4
  11  -2  20 3742.64 936.360   8
 -11  -2 -20 4155.44 1088.06   4
  11  -2  21 2139.70 689.661   8
 -11  -2 -21 2588.45 784.395   4
 -11  -2 -22 516.668 332.868   4
 -11  -2 -23 48.6693 160.816   4
 -11  -2 -24 98.0716 173.937   4
 -11   3  32-27.4347 167.397   7
 -11   3  31 116.993 216.326   7
 -11   3  31 17.5848 150.121  11
 -11   3  30 451.013 285.842   7
 -11   3  30 514.273 455.838  11
 -11   3  29 1209.50 542.471   7
 -11   3  29 1297.07 598.312  11
 -11   3  28 173.558 261.088   7
 -11   3  28 55.0066 143.992  11
 -11   3  27-86.2554 152.343   7
 -11   3  27 133.779 67.5727  11
 -11   3  26 165.533 172.603   7
 -11   3  26 931.577 624.615  11
 -11  -3  25 1043.02 578.674   9
 -11   3  25 484.950 518.046  11
 -11  -3  24 1693.73 721.420   9
 -11   3  24 1918.59 817.556  11
 -11  -3  23 4230.00 1088.27   9
 -11   3  23 5380.19 1392.94  11
 -11  -3  22 464.950 386.879   9
 -11   3  22 334.836 377.949  11
 -11  -3  21 377.409 283.110   9
 -11   3  21 1378.75 676.523  11
 -11  -3  20-531.794 570.521   9
 -11   3  20-460.935 582.694  13
 -11   3  20-351.569 519.432  11
 -11  -3  19 3660.34 905.813   9
 -11   3  19 5365.36 1894.52  13
  11   3 -19 6756.22 1239.31   6
 -11   3  19 5743.36 1325.99  11
 -11  -3  18 1118.64 311.586   9
  11   3 -18 1983.16 936.311  14
 -11   3  18 2119.62 1139.45  13
  11   3 -18 2723.21 816.677   6
 -11   3  18 2445.65 1077.21  11
  11   3 -17 690.269 656.272  14
 -11   3  17 639.799 762.250  13
  11   3 -17 892.605 452.110   6
 -11   3  17 715.557 549.257  11
 -11   3  16 1137.31 496.028   3
  11   3 -16 614.047 547.560  14
 -11   3  16 811.639 630.330  13
 -11   3  16 860.638 557.228  11
 -11   3  15 2897.01 813.745   3
  11   3 -15 3064.71 1190.36  14
 -11   3  15 2791.18 1278.03  13
  11   3 -14 1729.98 885.160  14
 -11   3  14 1645.46 878.085  13
  11   3 -13 9248.87 2064.34  14
 -11   3  13 9586.00 2202.42  13
 -11   3  12 734.362 656.332  13
 -11  -3  12 459.404 411.566   2
 -11   3  11 6244.73 1730.77  13
 -11  -3  11 5716.35 1393.06   2
 -11  -3  10 983.910 569.787   2
 -11  -3   9 5232.07 1394.36   2
 -11  -3   8 5583.19 1388.92   2
 -11  -3   7 1737.10 822.154   2
 -11  -3   6 12237.2 2163.78   2
 -11  -3   5 423.888 418.011   2
 -11  -3   4 182.099 307.523   2
 -11  -3   3 18624.8 2846.29   2
 -11  -3   2 371.428 474.409   2
 -11  -3   1 222.784 436.941   2
 -11  -3   0 2755.57 1126.01   2
 -11  -3  -1 5222.67 1544.81   2
 -11  -3  -2 9206.45 2118.88   2
 -11  -3  -3 30729.0 3953.44   2
 -11  -3  -4 3179.76 1299.13   2
 -11   3  -5 13265.2 1826.90  15
 -11  -3  -5 14021.7 2748.05   2
  11  -3   6 874.374 764.852  10
 -11  -3  -6-356.147 830.134   2
 -11   3  -6 283.058 348.468  15
  11  -3   7 2618.50 1267.00  10
 -11  -3  -7 1471.89 606.241   2
 -11   3  -7 2164.25 783.098  15
 -11  -3  -7 1720.99 665.516   4
  11  -3   8 1333.62 905.729  10
 -11  -3  -8 636.022 341.889   2
 -11   3  -8 894.502 507.735  15
 -11  -3  -8 1266.91 568.330   4
 -11  -3  -9 7195.09 1965.72   2
 -11  -3  -9 8359.49 1609.29   4
 -11   3  -9 7714.06 1416.11  15
  11  -3   9 9447.45 2261.20  10
 -11  -3 -10 8336.92 1613.20   4
 -11  -3 -10 8110.00 2101.20   2
 -11   3 -10 8242.81 1503.47  15
  11  -3  10 9533.66 2318.26  10
  11  -3  11 2379.19 1174.10  10
 -11   3 -11 1712.84 781.055  15
 -11  -3 -11 717.265 212.140   2
 -11  -3 -11 1658.56 739.375   4
 -11   3 -12 2458.78 880.369  15
 -11  -3 -12 1312.61 554.678   4
 -11   3 -13 938.882 576.656  15
 -11  -3 -13 128.111 336.800   4
 -11  -3 -14-76.8633 299.373   4
 -11  -3 -15 3241.14 1019.26   4
 -11  -3 -16 1683.05 726.028   4
 -11   3 -17 461.366 350.803   5
 -11  -3 -17-164.811 272.629   4
 -11   3 -18 605.283 335.219   5
 -11  -3 -18 212.335 98.4683   4
 -11   3 -19 2029.97 611.728   5
 -11  -3 -19 2092.87 746.990   4
 -11  -3 -20 1222.63 556.482   4
 -11  -3 -21 57.4153 132.056   4
 -11  -3 -22 178.856 100.989   4
 -11  -3 -23 565.151 289.700   4
 -11   4  30 480.569 313.349   7
 -11   4  29 303.467 212.590   7
 -11   4  28 516.636 355.913   7
 -11   4  27 304.380 342.421   7
 -11   4  26 599.798 461.377   7
 -11   4  25 211.028 334.758   7
 -11  -4  24 1105.36 600.371   9
 -11   4  24 475.854 421.256   7
 -11  -4  23 638.673 465.311   9
 -11  -4  22 1571.18 657.829   9
 -11  -4  21 1152.33 542.267   9
 -11  -4  20 481.091 219.216   9
  11   4 -20 1298.53 597.916   6
 -11  -4  19-178.671 488.498   9
  11   4 -19 359.643 422.024   6
 -11  -4  18-377.593 553.113   9
  11   4 -18 631.682 433.637   6
 -11   4  17 1153.76 710.935   3
 -11  -4  17-181.942 584.957   9
  11   4 -17 737.393 418.976   6
 -11   4  16 373.940 466.335   3
  11   4 -16 365.712 546.250  14
  11   4 -16 200.335 150.168   6
 -11   4  15 1282.34 656.790   3
  11   4 -15 1314.11 809.604  14
  11   4 -15 539.730 223.978   6
 -11   4  14 2467.88 873.992   3
  11   4 -14 1883.61 1005.56  14
  11   4 -14 1495.99 508.210   6
 -11   4  13 741.715 387.988   3
  11   4 -13 606.341 586.479  14
  11   4 -13-260.449 469.152   6
 -11   4  12 20448.6 2460.41   3
  11   4 -12 17539.2 3091.11  14
  11   4 -12 19119.1 2103.70   6
 -11   4  11 1646.16 749.099   3
  11   4 -11 1224.41 722.607  14
  11   4 -11 1883.41 733.294   6
  11   4 -10 481.744 218.864  14
 -11   4  10 1664.62 762.269   3
  11   4 -10 861.161 472.585   6
  11   4  -9 168.367 223.715  14
 -11   4   9 386.432 402.381   3
  11   4  -9 121.821 46.1966   6
 -11   4   8 8701.64 1579.62   3
  11   4  -8 6449.96 1835.99  14
  11   4  -8 7092.83 1252.22   6
  11   4  -7 1509.88 785.980  14
 -11   4   7 1554.73 716.421   3
  11   4  -7 883.499 367.976   6
 -11  -4   6 14142.4 2393.66   2
 -11   4   6 15453.0 2039.05   3
  11   4  -6 14847.1 1844.39   6
 -11  -4   5 1937.82 819.156   2
 -11   4   5 2102.72 756.294   3
  11   4  -5 978.949 204.075   6
 -11  -4   4 491.905 455.232   2
 -11   4   4-12.0641 207.213   3
  11   4  -4 589.608 439.568   6
 -11   4   3 3965.29 1039.41   3
 -11  -4   3 4445.23 1414.84   2
  11   4  -3 5226.34 1165.31   6
 -11  -4   2 670.127 731.845   2
 -11   4   2 44.7165 302.638   3
  11   4  -2 531.453 416.434   6
 -11  -4   1 952.811 781.345   2
 -11   4   1 111.923 271.048   3
  11   4  -1 610.425 405.674   6
 -11  -4   0 3423.93 1347.15   2
  11   4   0 3399.28 987.520   6
 -11   4   0 2053.54 604.909   3
 -11   4   0 3690.34 951.882  15
 -11  -4  -1 377.405 501.072   2
 -11   4  -1 67.8972 297.258  15
  11   4   1 75.3072 198.996   6
 -11  -4  -2 6081.16 1807.15   2
  11   4   2 5610.40 1300.20   6
 -11   4  -2 2994.51 824.676   3
 -11   4  -2 5833.58 1248.09  15
 -11   4  -3 137.387 69.8114  15
 -11  -4  -3 473.481 563.079   2
  11   4   3 157.348 195.533   6
 -11   4  -4 3680.78 996.401  15
 -11  -4  -4 3372.20 1386.85   2
  11   4   4 3676.61 1067.32   6
 -11   4  -5 587.873 442.855  15
 -11  -4  -5 814.108 733.661   2
  11   4   5-63.6365 402.872   6
 -11   4  -6 9622.57 1614.70  15
 -11  -4  -6 9500.13 2358.87   2
  11   4   6 9982.89 1763.27   6
  11   4   7 1283.24 568.847   6
 -11   4  -7 1383.09 625.288  15
 -11  -4  -7 1753.83 991.458   2
  11   4   8 215.183 255.456   6
 -11   4  -8 220.099 286.923  15
 -11   4  -9 438.117 371.532  15
 -11   4 -10 570.259 375.627  15
 -11   4 -11 583.915 467.575  15
 -11   4 -12 4633.90 1135.57  15
 -11   4 -13 991.325 588.008  15
 -11   4 -14 4602.52 1080.26  15
 -11  -4 -15 365.568 336.214   4
 -11  -4 -16 2143.61 729.590   4
 -11   4 -17 849.660 516.638   5
 -11  -4 -17 746.236 442.410   4
 -11   4 -18 6035.43 1047.14   5
 -11  -4 -18 6282.66 1121.05   4
 -11   4 -19 186.825 225.123   5
 -11  -4 -19 148.893 80.0512   4
  11   4  20 755.423 327.116   6
 -11   4 -20 1078.92 394.537   5
 -11  -4 -20 1051.77 404.613   4
  11   4  21 942.199 337.922   6
 -11   5  27 315.465 330.591   7
 -11   5  26 231.938 323.057   7
  11   5 -25-184.112 220.310  15
 -11   5  25-216.831 256.962   7
  11   5 -24 36.5036 254.145  15
 -11   5  24 488.391 364.818   7
 -11  -5  23 1456.08 613.472   9
 -11   5  23 1221.47 595.294   7
 -11  -5  22 866.537 557.582   9
 -11   5  22 399.536 243.531   7
 -11  -5  21 82.3899 221.794   9
 -11   5  21-24.3161 175.025   7
 -11  -5  20 253.543 292.362   9
 -11  -5  19 1740.25 658.061   9
  11   5 -19 2418.02 766.960   6
 -11  -5  18-102.259 346.612   9
  11   5 -18 980.774 524.256   6
 -11  -5  17-508.834 517.330   9
  11   5 -17 620.868 387.391   6
 -11  -5  16-890.661 746.668   9
  11   5 -16-288.321 342.074   6
 -11  -5  15-316.023 648.376   9
  11   5 -15 379.659 171.372   6
 -11   5  14 1102.22 727.972   3
  11   5 -14-678.488 576.856   6
 -11   5  13 1535.59 921.847   3
  11   5 -13-520.892 704.559   6
 -11   5  12 624.679 720.050   3
  11   5 -12-934.906 389.118   6
 -11   5  11 3901.91 1076.38   3
  11   5 -11 4332.95 1148.14   6
 -11   5  10 2267.80 831.135   3
  11   5 -10 2453.53 939.724   6
 -11   5   9 4434.80 1112.28   3
  11   5  -9 4995.49 1198.72   6
 -11   5   8 134.255 240.343   3
  11   5  -8 780.864 469.612   6
 -11   5   7 4601.35 1353.10   3
  11   5  -7 2771.51 1259.62  14
  11   5  -7 2979.33 850.732   6
  11   5  -6 791.719 585.855  14
  11   5  -6 882.898 430.109   6
 -11   5   5 6458.23 1482.98   3
  11   5  -5 5515.17 1948.32  14
 -11   5   5 8963.87 1398.76  12
  11   5  -5 4745.57 1114.51   6
  11   5  -4 1893.11 1077.07  14
 -11   5   4 2900.01 1077.91   3
 -11   5   4 4514.25 1076.51  12
  11   5  -4 1370.72 282.557   6
 -11   5   3 6499.31 1501.32   3
  11   5  -3 4292.26 1752.12  14
 -11   5   3 8062.40 1265.70  12
  11   5  -3 4745.62 1060.99   6
  11   5  -2 560.219 526.811  14
 -11   5   2 1483.34 777.523   3
 -11   5   2 2657.62 860.673  12
  11   5  -2 1546.26 556.988   6
 -11   5   1 1113.62 671.753   3
 -11   5   1 2566.81 770.654  12
  11   5  -1 1497.81 857.684   6
 -11   5   0 414.300 518.305   3
  11   5   0 719.808 550.233   6
 -11   5  -1 2432.71 815.894  15
 -11   5  -1 1520.72 659.101   3
  11   5   1 1668.24 808.887   6
 -11   5  -2 567.975 416.834  15
 -11   5  -2 109.697 188.566   3
  11   5   2 674.423 543.141   6
 -11   5  -3 4745.48 1134.59  15
 -11   5  -3 2294.17 742.373   3
  11   5   3 4913.25 1273.83   6
 -11   5  -4 778.194 502.806  15
  11   5   4 681.549 508.344   6
 -11   5  -5 127.738 188.159  15
  11   5   5 196.544 43.8799   6
 -11   5  -6 400.138 363.154  15
  11   5   6 441.392 310.776   6
 -11   5  -7 345.341 394.894  15
  11   5   7-211.955 295.857   6
 -11   5  -8 340.686 374.092  15
  11   5   8 233.304 161.594   6
 -11   5  -9 4842.05 1161.06  15
  11   5   9 5457.34 1246.99   6
 -11   5 -10 586.805 468.303  15
  11   5  10-423.811 412.385   6
 -11   5 -11 3692.33 979.794  15
  11   5  11 2347.13 712.774   6
 -11   5 -12 598.834 465.924  15
  11   5  12-160.162 299.706   6
 -11   5 -13 780.338 517.416  15
  11   5  13 23.1514 55.2317   6
  11   5  14-85.5730 144.374   6
  11   5  15 441.202 246.208   6
 -11   5 -16 1711.28 599.763   5
  11   5  16 1258.87 442.217   6
 -11   5 -17 918.389 416.349   5
  11   5  17 319.550 172.692   6
 -11   5 -18 340.938 256.486   5
  11   5  18-174.261 128.338   6
  11   6 -23 48.0507 117.560  15
  11   6 -22-287.094 286.366  15
  11   6 -21-383.243 422.113  15
 -11  -6  20 1136.75 572.274   9
 -11  -6  19 1565.00 651.122   9
 -11  -6  18 1002.35 542.028   9
  11   6 -18 1427.27 538.898   6
 -11  -6  17 1140.18 551.939   9
  11   6 -17 2170.41 679.480   6
 -11  -6  16 277.976 240.749   9
  11   6 -16 595.095 388.165   6
 -11  -6  15 457.133 131.363   9
  11   6 -15 724.236 340.041   6
 -11  -6  14-784.387 560.082   9
  11   6 -14-279.610 314.375   6
 -11  -6  13 752.356 186.368   9
  11   6 -13 536.060 323.760   6
 -11  -6  12 2035.00 530.783   9
  11   6 -12 3501.38 662.083   6
 -11   6  11 2426.51 1098.53   3
  11   6 -11-1450.53 898.608   6
 -11   6  10 2173.72 1102.49   3
  11   6 -10-315.038 327.898   6
 -11   6   9 8486.10 1735.04   3
  11   6  -9 7278.47 1574.31   6
 -11   6   8 2422.03 1078.12   3
  11   6  -8 2490.73 1021.00   6
 -11   6   7 2543.79 1059.01   3
  11   6  -7 1987.80 975.742   6
 -11   6   6 4255.44 1262.75   3
  11   6  -6 3172.89 1043.13   6
 -11   6   5 752.935 750.045   3
  11   6  -5 341.440 172.453   6
 -11   6   4 941.443 773.979   3
  11   6  -4-481.641 542.260   6
 -11   6   3 1788.05 790.915   3
  11   6  -3 627.222 180.905   6
 -11   6   2 513.455 524.108   3
  11   6  -2-144.064 632.219   6
 -11   6   1 1137.60 624.021   3
  11   6  -1-388.545 803.114   6
 -11   6   0-262.138 393.482   3
  11   6   0-1200.44 910.443   6
 -11   6  -1-356.943 416.426   3
  11   6   1-734.779 774.243   6
 -11   6  -2 1298.67 597.935  12
  11   6   2-1421.78 915.060   6
 -11   6  -3 2249.06 784.876  15
  11   6   3 2459.25 739.874   6
  11   6   4 247.180 340.608   6
 -11   6  -4 794.501 534.594  15
 -11   6  -5 1083.68 607.161  15
  11   6   5 719.569 534.428   6
  11   6   6 598.589 516.701   6
 -11   6  -6 850.933 593.032  15
 -11   6  -7 719.112 523.976  15
  11   6   7 487.170 386.299   6
 -11   6  -8 1024.31 562.653  15
  11   6   8 336.625 346.222   6
 -11   6  -9 847.740 496.752  15
  11   6   9-158.793 155.739   6
  11   6  10 824.537 441.583   6
  11   6  11 392.922 275.232   6
  11   6  12-41.1267 72.5730   6
  11   6  13 1001.63 426.049   6
 -11   6 -14 1100.18 439.506   5
  11   6  14 736.224 321.715   6
 -11   6 -15 290.887 226.518   5
  11   6  15 328.540 232.976   6
  11   7 -18-327.045 306.176  15
  11   7 -17-371.445 335.035  15
  11   7 -16-813.724 505.239  15
  11   7 -16 749.764 384.664   6
  11   7 -15-1080.14 555.109  15
  11   7 -15 653.332 376.151   6
  11   7 -14 866.133 408.103   6
  11   7 -13 97.4330 170.191   6
  11   7 -12-105.782 203.469   6
  11   7 -11-274.672 354.965   6
  11   7 -10-137.196 374.756   6
  11   7  -9-482.256 610.848   6
  11   7  -8-1639.61 822.454   6
  11   7  -6 3620.94 1071.46   6
  11   7  -5 2697.38 940.465   6
  11   7  -4 4310.91 1084.13   6
  11   7  -3 991.154 676.201   6
  11   7  -2 1860.64 743.369   6
  11   7  -1 779.434 454.411   6
  11   7   0 1275.04 533.463   6
  11   7   1 204.456 180.633   6
  11   7   2-129.971 253.570   6
  11   7   3 7.39218 181.954   6
  11   7   4 84.1829 126.157   6
  11   7   5 255.908 121.258   6
 -11   7  -6 211.469 238.784   5
  11   7   6-244.285 257.265   6
 -11   7  -7 701.352 348.100   5
  11   7   7 526.006 254.291   6
 -11   7  -8 412.778 289.081   5
  11   7   8-56.9381 102.755   6
  11   7   9-73.7153 152.158   6
 -12   0  34 607.507 319.057  11
 -12   0  33-85.9521 151.453  11
 -12   0  32-2.75977 57.0554  11
 -12   0  31 51.9398 68.7163  11
 -12   0  30 140.586 214.252  11
 -12   0  29 29.9982 63.6847  11
 -12   0  28 1003.00 623.316  11
 -12   0  27 279.792 394.674  11
 -12   0  26 829.604 499.337  11
 -12   0  25 4.51567 116.267  11
 -12   0  24 1224.28 613.153  11
 -12   0  23 397.637 441.420  13
 -12   0  23-292.925 471.923  11
 -12   0  22 9069.55 2258.55  13
 -12   0  22 8598.41 1669.94  11
 -12   0  21-145.773 551.135  13
 -12   0  21-420.041 503.378  11
 -12   0  20 2291.78 1152.42  13
 -12   0  20 2349.22 892.232  11
 -12   0  19-178.644 385.518  13
 -12   0  19 78.8079 245.181  11
 -12   0  18 494.284 594.107  13
 -12   0  17 308.975 655.737  13
 -12   0  16 5688.16 1915.39  13
 -12   0  15 444.935 526.812  13
 -12   0  14 622.106 707.364  13
 -12   0  13-101.802 310.965  13
 -12   0  12 11899.6 2441.37  13
 -12   0  11-93.6185 335.520   2
 -12   0  11-74.1864 514.991  13
 -12   0  10 4259.94 1264.42   2
 -12   0   9-515.643 618.393   2
 -12   0   8 70590.1 5337.48   2
 -12   0   7-163.077 279.708   2
 -12   0   6 51707.5 4495.20   2
 -12   0   5 63.4982 217.778   2
 -12   0   4 57140.1 4768.69   2
 -12   0   3 106.418 235.135   2
 -12   0   2 12105.9 2230.48   2
 -12   0   1 6.58395 63.5687   2
 -12   0   0 1800.86 838.181   2
 -12   0  -1 254.648 610.312   2
 -12   0  -2 5215.56 1549.49   2
 -12   0  -3 356.541 601.225   2
 -12   0  -4 78169.3 5809.93   2
 -12   0  -5-77.0657 143.963   2
 -12   0  -6 616.339 573.254   2
 -12   0  -7 114.647 331.859   2
  12   0   7-1042.57 1227.30  10
  12   0   8 1263.36 506.207  10
  12   0   9-116.497 182.473   8
 -12   0  -9 686.965 572.658   4
  12   0  10 21609.3 2545.18   8
 -12   0 -10 23343.9 2870.33   4
  12   0  10 24456.9 3802.75  10
  12   0  11 234.631 266.990   8
 -12   0 -11 71.6904 231.178   4
  12   0  12 3020.57 989.226   8
 -12   0 -12 2777.54 978.877   4
  12   0  13-45.5713 200.933   8
 -12   0 -13 78.4083 344.288   4
  12   0  14-258.888 370.470   8
 -12   0 -14-52.1459 168.705   4
  12   0  15-153.735 237.651   8
 -12   0 -15 214.501 298.910   4
  12   0  16 5059.29 1264.81   8
 -12   0 -16 5879.16 1445.93   4
 -12   0 -17-185.812 122.672   4
 -12   0 -18 2362.34 883.110   4
 -12   0 -19 144.634 354.854   4
 -12   0 -20 6437.28 1271.46   4
 -12   0 -21 299.454 306.298   4
 -12   0 -22 1832.62 644.205   4
 -12   0 -23 179.928 309.147   4
 -12   0 -24-30.3481 90.7681   4
 -12   1  34-154.346 134.139  11
 -12  -1  33 213.968 173.638  11
 -12   1  33 195.708 248.997  11
 -12  -1  32-168.840 168.750  11
 -12   1  32 123.201 142.775  11
 -12  -1  31 361.591 323.390  11
 -12   1  31 383.975 354.522  11
 -12   1  30 61.6002 139.408   7
 -12  -1  30 39.4079 182.531  11
 -12   1  30-34.4002 147.162  11
 -12   1  29 181.319 212.299   7
 -12  -1  29-370.232 401.583  11
 -12   1  29-22.5934 98.8917  11
 -12   1  28 1446.85 597.054   7
 -12  -1  28 1053.69 562.564  11
 -12   1  28 1326.39 704.148  11
 -12   1  27 1062.65 568.941   7
 -12  -1  27 1556.03 833.954  11
 -12   1  27 1359.99 739.023  11
 -12  -1  26 272.964 417.262  11
 -12   1  26-112.633 172.362  11
 -12  -1  25 459.756 456.253  11
 -12   1  25 273.880 260.083  11
 -12  -1  24 912.397 550.241  11
 -12   1  24 680.850 471.346  11
 -12  -1  23 135.750 32.1635  11
 -12   1  23-3.25875 243.468  11
 -12   1  22 3677.91 1596.25  13
 -12  -1  22 2129.78 982.791  13
 -12  -1  22 3163.86 998.271  11
 -12   1  22 2008.13 698.528  11
 -12   1  21 19.8039 200.566  13
 -12  -1  21-59.7996 270.102  13
 -12  -1  21-23.0249 344.503  11
 -12   1  21 131.218 245.899  11
 -12   1  20 603.019 801.763  13
 -12  -1  20 354.444 499.500  13
 -12  -1  20 216.700 163.384  11
 -12   1  20 373.361 497.472  11
 -12   1  19 19734.8 3531.42  13
 -12  -1  19 18731.5 2990.73  13
 -12  -1  19 19325.6 2457.37  11
 -12   1  19 17082.9 2361.81  11
 -12   1  18-145.776 350.702  13
 -12  -1  18-45.3734 257.830  13
 -12   1  18 48.9492 272.978  11
 -12   1  17 31.1615 559.300  13
 -12  -1  17 302.327 299.811  13
 -12   1  16 168.994 626.957  13
 -12  -1  16 438.736 533.535  13
 -12   1  15 721.192 837.689  13
 -12  -1  15 472.353 550.208  13
 -12   1  14 498.333 545.644  13
 -12  -1  14-270.251 547.447  13
 -12   1  13 452.753 523.086  13
 -12  -1  13 493.563 220.330  13
 -12   1  12 9570.11 2275.63  13
 -12  -1  12 7877.25 1814.61  13
 -12  -1  12 8145.05 1870.03   2
 -12   1  11 40490.2 4588.58  13
 -12  -1  11 37410.9 3944.00   2
 -12   1  10 8262.90 2058.41  13
 -12  -1  10 8254.34 1812.04   2
 -12   1   9 7.85120 466.018  13
 -12  -1   9 59.0832 229.023   2
 -12   1   8 2859.37 1090.56   2
 -12  -1   8 3287.30 1085.23   2
 -12   1   7 45328.1 4245.38   2
 -12  -1   7 47963.0 4488.82   2
 -12   1   6 253.563 252.341   2
 -12  -1   6 481.188 500.416   2
 -12  -1   5 3336.90 1346.59   2
 -12   1   5 2740.02 1160.14   2
 -12  -1   4 7866.79 1868.85   2
 -12   1   4 6910.90 1558.44   2
 -12  -1   3 5752.89 1878.63   2
 -12   1   3 3876.38 1324.04   2
 -12  -1   2 606.157 253.629   2
 -12   1   2 660.247 515.124   2
 -12  -1   1 6171.41 1740.90   2
 -12   1   1 4683.96 1236.18   2
 -12  -1   0 1846.83 1000.24   2
 -12   1   0 1334.00 677.211   2
 -12  -1  -1 9566.97 2122.65   2
  12  -1   1 7924.85 1715.13  10
 -12  -1  -2 466.986 540.947   2
  12  -1   2-159.847 620.164  10
 -12  -1  -3 990.323 768.847   2
  12  -1   3 405.952 358.086  10
 -12  -1  -4 533.192 526.501   2
  12  -1   4 109.149 633.709  10
  12  -1   5 1673.80 712.131  10
 -12  -1  -5 2715.83 1219.78   2
 -12  -1  -6 7380.66 1964.64   2
  12  -1   6 7250.02 1857.78  10
 -12  -1  -7 42506.7 4689.70   2
  12  -1   7 45527.1 5099.36  10
 -12   1  -8 10478.8 1771.58   4
 -12  -1  -8 10925.2 1869.84   4
 -12  -1  -8 11104.4 2463.27   2
  12  -1   8 11047.1 2464.10  10
  12  -1   9 1391.92 575.829  10
 -12   1  -9 2389.34 843.626   5
 -12   1  -9 1706.19 701.040   4
 -12  -1  -9 1680.37 663.787   4
 -12  -1  -9 1613.56 953.702   2
 -12   1 -10 3808.95 1026.69   5
  12  -1  10 2986.05 904.636   8
 -12   1 -10 2944.06 958.853   4
 -12  -1 -10 3206.35 1052.46   4
 -12  -1 -10 2635.35 1085.84   2
  12  -1  10 2710.39 1080.46  10
 -12   1 -11 3591.94 1007.44   5
  12  -1  11 2585.40 845.067   8
 -12   1 -11 2905.03 950.556   4
 -12  -1 -11 2905.32 940.029   4
 -12  -1 -11 2707.84 1189.70   2
  12  -1  11 3065.34 1165.76  10
 -12   1 -12 1706.70 719.569   5
  12  -1  12 1176.50 607.347   8
 -12   1 -12 1364.70 651.128   4
 -12  -1 -12 1251.56 530.832   4
 -12  -1 -12 827.306 462.064   2
  12  -1  12-175.627 976.444  10
 -12   1 -13 410.459 330.389   5
  12  -1  13 143.162 233.983   8
 -12   1 -13 274.541 383.764   4
 -12  -1 -13-233.337 358.493   4
  12  -1  14 2791.93 904.117   8
 -12   1 -14 2881.68 959.310   4
 -12  -1 -14 2519.98 872.276   4
  12  -1  15 1084.69 577.542   8
 -12   1 -15 909.141 557.771   4
 -12  -1 -15 901.877 600.070   4
  12  -1  16 277.531 328.585   8
 -12   1 -16 194.228 291.488   4
 -12  -1 -16-93.4314 385.853   4
  12  -1  17 628.599 425.862   8
 -12   1 -17 72.6378 117.767   4
 -12  -1 -17 306.680 307.340   4
  12  -1  18 1155.95 534.315   8
 -12   1 -18 1218.88 547.191   4
 -12  -1 -18 1781.77 862.580   4
 -12   1 -19 5781.17 1193.60   4
 -12  -1 -19 5415.33 1224.57   4
 -12   1 -20 169.044 241.949   4
 -12  -1 -20 229.206 358.911   4
 -12  -1 -21 485.190 412.631   4
 -12  -1 -22 608.525 365.822   4
 -12  -1 -23 2923.61 740.445   4
 -12  -1 -24 428.335 299.863   4
 -12   2  33 69.2272 23.6870  11
 -12   2  32 300.508 153.891   7
 -12   2  32 339.204 298.878  11
 -12   2  31 323.905 230.742   7
 -12   2  31 177.469 210.792  11
 -12   2  30 98.4871 149.487   7
 -12   2  30 575.676 469.684  11
 -12   2  29 6.93240 69.6007   7
 -12   2  29-115.111 358.248  11
 -12   2  28 257.347 176.310   7
 -12   2  28 497.046 570.310  11
 -12   2  27 372.520 284.447   7
 -12   2  27 917.078 629.908  11
 -12   2  26 451.699 481.931  11
 -12  -2  25 1246.71 635.336   9
 -12   2  25 906.399 577.141  11
 -12  -2  24 4278.43 1120.84   9
 -12   2  24 4425.95 1222.90  11
 -12  -2  23 152.055 280.452   9
 -12   2  23 272.743 231.695  11
 -12  -2  22 7548.52 1388.31   9
 -12   2  22 7583.09 1609.46  11
 -12  -2  21-383.313 401.335   9
 -12   2  21 1087.14 1052.05  13
 -12   2  21-251.824 552.855  11
 -12  -2  20 195.683 444.123   9
 -12   2  20 905.443 806.549  13
 -12   2  20 920.253 601.621  11
 -12  -2  19 1187.01 318.808   9
 -12   2  19 2736.73 1413.15  13
 -12   2  19 2216.12 828.711  11
 -12   2  18 638.152 468.037  13
 -12   2  18 740.416 540.559  11
  12   2 -17 562.235 317.631  14
 -12   2  17 333.886 123.553  13
 -12  -2  17 526.354 400.595  13
 -12   2  17 558.294 392.468  11
  12   2 -16 641.332 532.597  14
 -12   2  16 992.297 811.787  13
 -12  -2  16 584.441 628.106  13
 -12   2  16 704.127 529.505  11
 -12   2  15 1935.04 1010.77  13
 -12  -2  15 1397.03 775.843  13
 -12   2  14 328.914 513.056  13
 -12  -2  14 143.603 88.6435  13
 -12  -2  13 1164.18 601.709   2
 -12   2  13 1437.44 920.724  13
 -12  -2  13 992.586 589.018  13
 -12   2  12 8205.70 2062.27  13
 -12  -2  12 7379.10 1662.04   2
 -12   2  11 306.381 344.337  13
 -12  -2  11 402.662 422.798   2
 -12   2  10 1294.31 951.410  13
 -12  -2  10 674.218 548.199   2
 -12   2   9 4587.14 1530.77  13
 -12  -2   9 4327.83 1233.64   2
 -12   2   8 20560.9 3245.65  13
 -12  -2   8 20161.5 2848.13   2
 -12   2   7 221.077 101.250  13
 -12  -2   7 274.650 439.842   2
 -12  -2   6 17571.4 2672.25   2
 -12   2   6 15469.7 2724.59  13
 -12  -2   5 1947.56 1166.12   2
 -12   2   5 1302.54 895.655  13
 -12  -2   4 30744.4 3731.70   2
 -12  -2   3 1527.71 851.686   2
 -12  -2   2 1865.18 1003.31   2
 -12  -2   1 1316.43 848.984   2
 -12  -2   0 11960.2 2425.53   2
 -12  -2  -1 897.671 753.262   2
 -12  -2  -2 6059.11 1717.95   2
 -12  -2  -3 8744.26 2071.98   2
 -12  -2  -4 25045.7 3639.79   2
  12  -2   4 31934.1 3992.05  10
  12  -2   5 1405.46 915.298  10
 -12  -2  -5 1908.33 1132.37   2
  12  -2   6 2429.85 1250.35  10
 -12  -2  -6 1851.00 963.232   2
 -12  -2  -7 25770.8 2786.05   4
 -12  -2  -7 25805.3 3908.66   2
  12  -2   7 34559.1 4598.53  10
 -12  -2  -8 8901.62 1671.37   4
 -12  -2  -8 9751.68 2288.71   2
  12  -2   8 11089.9 2741.12  10
 -12  -2  -9 7834.14 1562.24   4
 -12  -2  -9 7943.54 1966.46   2
  12  -2   9 10328.9 2679.42  10
  12  -2  10 3026.65 1366.89  10
 -12  -2 -10 1882.73 920.481   2
 -12  -2 -10 2370.25 909.538   4
  12  -2  11 360.556 249.387  10
 -12  -2 -11 1152.44 777.627   2
 -12   2 -11 749.792 513.452   5
 -12  -2 -11 714.120 450.963   4
 -12   2 -12 1666.06 691.545   5
 -12  -2 -12 931.707 490.497   4
 -12   2 -13 2269.68 905.743   5
 -12  -2 -13 2372.45 920.009   4
 -12   2 -14 2487.59 888.782   5
 -12  -2 -14 1832.62 734.484   4
 -12   2 -15 20.3104 60.1020   5
 -12  -2 -15-155.677 156.394   4
 -12   2 -16 719.397 471.260   5
 -12  -2 -16 81.9753 356.743   4
 -12  -2 -17 675.447 501.259   4
  12  -2  18 5058.40 1104.88   8
 -12  -2 -18 5196.24 1190.63   4
 -12  -2 -19 358.638 441.028   4
 -12  -2 -20 4914.93 1070.07   4
 -12  -2 -21 233.676 232.629   4
 -12  -2 -22 1560.44 542.291   4
 -12  -2 -23 180.065 234.657   4
 -12   3  31-41.3734 123.013   7
 -12   3  30 1179.16 493.310   7
 -12   3  30 1776.88 640.264  11
 -12   3  29 328.603 249.980   7
 -12   3  29 242.341 195.807  11
 -12   3  28 200.680 227.599   7
 -12   3  28-146.211 264.164  11
 -12   3  27 180.261 178.758   7
 -12   3  27 941.854 577.553  11
 -12   3  26 1366.16 698.356  11
 -12  -3  25 329.318 359.985   9
 -12   3  25 416.380 499.441  11
 -12  -3  24 888.024 530.389   9
 -12   3  24 1019.69 598.107  11
 -12  -3  23 886.336 518.682   9
 -12   3  23 797.801 516.256  11
 -12  -3  22 472.956 342.569   9
 -12   3  22 394.088 148.569  11
 -12  -3  21 66.7527 88.8478   9
 -12   3  21 26.6754 409.927  11
 -12  -3  20-144.383 431.620   9
 -12   3  20 12.0573 338.997  11
 -12  -3  19 1918.83 512.599   9
 -12   3  19 3595.18 1544.93  13
 -12   3  19 3993.33 1179.83  11
  12   3 -18-45.7115 170.024  14
 -12   3  18 427.189 605.050  13
 -12   3  18 218.970 343.291  11
  12   3 -17 2993.36 1221.72  14
 -12   3  17 3344.67 1503.99  13
 -12   3  17 3859.56 1233.38  11
 -12   3  16 29.5031 62.5416   3
  12   3 -16-87.8215 209.143  14
 -12   3  16 319.454 510.127  13
 -12   3  16 169.265 268.880  11
 -12   3  15 6923.72 1284.17   3
  12   3 -15 6700.90 1811.32  14
 -12   3  15 6476.10 1977.94  13
 -12   3  15 6658.31 1525.63  11
 -12   3  14 289.978 300.308   3
  12   3 -14-3.37799 72.0710  14
 -12   3  14 233.858 305.505  13
 -12   3  14 1.18126 138.004  11
  12   3 -13 1495.21 723.965  14
 -12   3  13 2190.60 756.583   3
 -12   3  13 2076.61 1071.09  13
 -12   3  12 4731.49 1510.18  13
 -12  -3  12 4653.71 1330.26   2
 -12  -3  11 8874.90 1851.01   2
 -12  -3  10 2646.59 1063.16   2
 -12  -3   9 10252.3 1981.12   2
 -12  -3   8 337.371 256.027   2
 -12  -3   7 9429.17 1981.10   2
 -12  -3   6 9488.62 1995.42   2
 -12  -3   5 6966.60 1802.54   2
 -12  -3   4 980.009 740.092   2
 -12  -3   3 835.170 890.201   2
 -12  -3   2 282.002 726.768   2
 -12  -3   1 13272.0 2498.80   2
 -12  -3   0-120.674 278.723   2
 -12  -3  -1 2795.27 1233.82   2
 -12   3  -2 501.573 535.238  15
 -12  -3  -2 714.875 812.544   2
 -12   3  -3 4592.51 1131.29  15
 -12  -3  -3 5329.16 1741.23   2
  12   3   4 475.240 283.605   6
 -12   3  -4 649.443 532.049  15
 -12  -3  -4 615.131 635.271   2
 -12   3  -5 1451.03 676.224  15
 -12  -3  -5 1200.12 768.881   2
 -12   3  -6 2312.52 845.414  15
 -12  -3  -6 1840.89 682.337   4
 -12  -3  -6 1487.07 778.123   2
 -12   3  -7 6086.27 1329.55  15
 -12  -3  -7 6536.48 1380.99   4
 -12  -3  -7 6249.82 1947.83   2
 -12  -3  -8 1048.63 589.489   4
 -12   3  -8 1323.14 642.674  15
 -12  -3  -8 709.155 388.016   2
 -12   3  -9 5345.39 1275.81  15
 -12  -3  -9 6036.26 1374.13   4
 -12  -3  -9 5627.87 1848.51   2
 -12  -3 -10 1413.18 773.986   4
 -12  -3 -11 416.937 294.032   4
 -12  -3 -12 1322.48 683.350   4
 -12  -3 -13 275.688 181.076   4
 -12   3 -14 1714.10 720.851   5
 -12  -3 -14 1109.16 580.240   4
 -12   3 -15 7882.62 1417.71   5
 -12  -3 -15 6958.46 1475.33   4
 -12   3 -16 2138.99 729.115   5
 -12  -3 -16 1464.23 675.604   4
 -12   3 -17 756.300 455.804   5
 -12  -3 -17 534.610 465.989   4
 -12   3 -18 446.204 294.718   5
 -12  -3 -18 362.955 415.665   4
 -12  -3 -19 1285.66 600.208   4
 -12  -3 -20 517.993 319.574   4
 -12  -3 -21 1239.65 469.129   4
 -12  -3 -22 440.191 279.118   4
 -12   4  30 700.753 341.185   7
 -12   4  29 145.773 145.040   7
 -12   4  28 124.617 161.972   7
 -12   4  27 95.8986 161.370   7
 -12   4  26 440.888 310.958   7
 -12  -4  25 921.049 534.532   9
 -12   4  25 53.1976 240.912   7
 -12  -4  24 1663.49 657.394   9
 -12  -4  23 573.507 496.640   9
 -12  -4  22 1437.06 624.336   9
 -12  -4  21-217.875 240.394   9
 -12  -4  20 715.975 285.476   9
  12   4 -20 1736.39 596.432   6
 -12  -4  19-568.827 619.334   9
  12   4 -19 540.719 404.898   6
 -12  -4  18 122.512 472.215   9
  12   4 -18 1127.31 513.813   6
 -12   4  17 481.685 462.162   3
  12   4 -17 123.814 215.642   6
 -12   4  16 1260.93 676.555   3
  12   4 -16 529.444 237.976   6
 -12   4  15 935.543 527.387   3
  12   4 -15 736.011 294.138   6
 -12   4  14 3405.01 991.439   3
  12   4 -14 2818.02 1219.22  14
  12   4 -14 2293.34 618.920   6
 -12   4  13 2485.69 812.033   3
  12   4 -13 2088.92 1026.02  14
  12   4 -13 1515.06 450.388   6
 -12   4  12 445.851 467.065   3
  12   4 -12-8.74757 184.532  14
  12   4 -12 454.161 442.441   6
  12   4 -11 240.533 222.945  14
 -12   4  11 1376.39 744.387   3
  12   4 -11 1186.18 556.088   6
  12   4 -10-312.832 637.990  14
 -12   4  10 523.170 536.510   3
  12   4 -10 289.985 314.147   6
 -12   4   9 7422.90 1517.37   3
  12   4  -9 6896.75 1958.02  14
  12   4  -9 7206.02 1289.83   6
 -12   4   8 9325.72 1688.61   3
  12   4  -8 8019.39 2072.01  14
  12   4  -8 8566.05 1399.96   6
 -12   4   7-332.453 367.959   3
  12   4  -7-187.349 340.731   6
 -12   4   6 1609.96 678.647   3
  12   4  -6 1184.42 433.016   6
 -12  -4   6 1992.89 989.016   2
 -12   4   5 1188.84 558.807   3
  12   4  -5 835.721 345.894   6
 -12  -4   5 1242.56 692.814   2
 -12   4   4 7115.18 1418.42   3
 -12  -4   4 7979.74 1911.22   2
  12   4  -4 8272.77 1460.10   6
 -12  -4   3-130.475 306.274   2
 -12   4   3-306.523 500.192   3
  12   4  -3 282.823 399.842   6
 -12   4   2 9325.82 1723.07   3
 -12  -4   2 12141.1 2436.14   2
  12   4  -2 11852.6 1822.36   6
 -12  -4   1 2505.29 1231.79   2
 -12   4   1 1185.31 392.601   3
  12   4  -1 2481.69 863.173   6
 -12   4   0 10144.5 1787.94   3
 -12   4   0 14106.4 1943.44  15
 -12  -4   0 13978.9 2759.26   2
  12   4   0 12657.3 1930.24   6
 -12  -4  -1 2606.86 1255.59   2
 -12   4  -1 290.410 331.064   3
 -12   4  -1 2221.66 838.673  15
  12   4   1 1651.51 674.222   6
 -12   4  -2 822.735 566.889  15
 -12  -4  -2 1109.32 953.386   2
 -12   4  -2-797.218 706.973   3
  12   4   2 428.646 356.309   6
 -12   4  -3 1101.34 597.511  15
 -12  -4  -3 680.355 734.853   2
  12   4   3 629.140 412.439   6
 -12   4  -4 2314.77 852.382  15
 -12  -4  -4 2705.01 1270.81   2
  12   4   4 1764.97 676.763   6
  12   4   5 8288.69 1580.61   6
 -12   4  -5 7972.59 1493.31  15
 -12   4  -6 2185.64 873.685  15
  12   4   6 1363.75 634.317   6
 -12   4  -7 3323.45 1033.41  15
  12   4   7 3356.14 1023.91   6
  12   4   8 1233.48 597.749   6
 -12   4  -8 2356.12 865.527  15
  12   4   9 2206.40 799.286   6
 -12   4  -9 2495.06 907.757  15
  12   4  10 728.783 320.948   6
 -12   4 -10 1708.78 757.994  15
  12   4  11-146.181 394.808   6
 -12   4 -11 1020.00 625.213  15
  12   4  12 1029.69 343.511   6
  12   4  13-271.402 364.063   6
  12   4  14 2213.76 709.964   6
  12   4  15-5.71761 151.385   6
 -12   4 -15 624.920 450.795   5
  12   4  16-12.2155 104.613   6
 -12   4 -16 151.414 218.713   5
 -12  -4 -16 374.581 326.527   4
  12   4  17 361.907 256.393   6
 -12   4 -17 1004.08 453.705   5
 -12  -4 -17 1044.49 457.104   4
 -12   4 -18 3847.77 748.571   5
 -12  -4 -18 3534.78 751.870   4
  12   4  18 3050.15 713.802   6
 -12   4 -19 150.550 141.505   5
  12   4  19-185.434 212.575   6
  12   4  20-51.4565 79.5696   6
 -12   5  26-11.0947 118.994   7
  12   5 -25-215.435 280.033  15
 -12   5  25-123.763 207.198   7
  12   5 -24-304.865 377.970  15
 -12   5  24 311.584 118.690   7
 -12  -5  23 1002.18 505.695   9
 -12   5  23 545.267 275.189   7
 -12  -5  22 541.795 432.078   9
 -12   5  22-32.9163 194.249   7
 -12  -5  21 345.331 388.041   9
 -12  -5  20 1731.94 672.117   9
 -12  -5  19 852.398 412.234   9
  12   5 -19 1928.57 631.227   6
 -12  -5  18-942.831 600.810   9
  12   5 -18 459.493 363.153   6
 -12  -5  17 101.346 384.781   9
  12   5 -17 1885.71 622.859   6
 -12  -5  16-721.761 715.402   9
  12   5 -16-7.29161 152.894   6
 -12   5  15 3594.45 1251.83   3
  12   5 -15 1779.05 545.231   6
 -12   5  14 1838.86 931.908   3
  12   5 -14-590.878 517.278   6
 -12   5  13 688.111 657.459   3
  12   5 -13-900.169 601.004   6
 -12   5  12 357.721 481.589   3
  12   5 -12-1348.40 772.397   6
 -12   5  11 5999.90 1419.08   3
  12   5 -11 6887.94 1352.21   6
 -12   5  10 132.234 32.2684   3
  12   5 -10 791.392 611.798   6
 -12   5   9-398.270 405.244   3
  12   5  -9 967.820 643.217   6
 -12   5   8 6877.06 1390.29   3
  12   5  -8 6260.04 1279.07   6
 -12   5   7 8041.65 1652.21   3
  12   5  -7 6470.53 1326.74   6
 -12   5   6 846.732 685.579   3
  12   5  -6-342.675 518.279   6
 -12   5   5 1780.68 861.332   3
  12   5  -5 628.540 177.277   6
 -12   5   4 680.452 515.332   3
  12   5  -4-498.142 661.906   6
 -12   5   3 716.610 514.262   3
  12   5  -3-214.706 603.612   6
 -12   5   2-44.4698 80.2116   3
  12   5  -2-637.041 749.772   6
 -12   5   1-15.2703 115.580   3
  12   5  -1 646.276 545.285   6
 -12   5   0 2681.68 747.263   3
  12   5   0 4882.29 1327.95   6
 -12   5  -1-536.210 569.583   3
  12   5   1 439.032 506.309   6
 -12   5  -2 1293.28 749.942  15
 -12   5  -2-756.583 719.809   3
  12   5   2 587.276 457.729   6
 -12   5  -3 4113.72 1098.62  15
  12   5   3 3477.31 1118.07   6
 -12   5  -4 1468.95 717.988  15
 -12   5  -4-402.157 393.893   3
  12   5   4 543.422 394.670   6
 -12   5  -5 795.194 615.325  15
  12   5   5 93.5878 196.922   6
 -12   5  -6 973.880 644.558  15
  12   5   6 167.909 240.939   6
 -12   5  -7 2165.63 803.050  15
  12   5   7 1277.82 572.760   6
 -12   5  -8 1137.42 634.718  15
  12   5   8 758.471 431.336   6
 -12   5  -9 2823.19 871.299  15
  12   5   9 2010.54 705.581   6
  12   5  10-157.144 270.688   6
  12   5  11 447.161 302.221   6
  12   5  12 203.891 155.323   6
  12   5  13 43.9894 47.0016   6
 -12   5 -14 451.993 351.837   5
  12   5  14-24.6398 114.864   6
 -12   5 -15 3065.53 759.971   5
  12   5  15 2567.12 622.401   6
 -12   5 -16 576.577 316.147   5
  12   5  16-0.05783 79.2890   6
 -12   5 -17 389.280 256.404   5
  12   5  17 217.830 240.208   6
  12   6 -23 727.171 293.148  15
  12   6 -22-41.3573 254.289  15
  12   6 -21-448.175 363.774  15
 -12  -6  20 409.164 406.631   9
 -12  -6  19 548.566 466.851   9
 -12  -6  18 490.746 402.101   9
  12   6 -18 641.162 375.918   6
 -12  -6  17 551.050 367.058   9
[truncated: 142,193 more chars]
